# Supplementary material for: Molecular epidemiological and genetic variability of Salmonella isolates from the tropical mountainous region of southern China (2017–2024)
Source: Microbiol Spectr. 2026 Mar 2;14(4):e02676-25. doi: 10.1128/spectrum.02676-25 (PMC13055264; doi:10.1128/spectrum.02676-25)
Supplement: File S1 — Epidemiological and molecular characteristics of 384 Salmonella isolates from Zhaoqing, China (2017-2024). [file spectrum.02676-25-s0001.xls]

## Sheet: Supplementary File 1
Supplementary File 1 Epidemiological and Molecular Characteristics of 384 Salmonella Isolates from Zhaoqing, China (2017–2024)
Sample Name	ST	Serotype	Years	Age	Department	Country	Province	City	District	Source	Sample Type	Clinical Diagnosis	Clade	BioProject	BioSample	GWH Accession No.	GSA No.
17HJLDC03	40	S.Derby	2017-04-04	/	/	China	Guang Dong	Zhao Qing	Duan Zhou	Food	Cooked Food	/	Ⅱ	PRJCA039050	SAMC5009317	GWHGIBA00000000.1	/
17SAL001	11	S.Enteritidis	2017-02-13	5	Pediatrics	China	Guang Dong	Zhao Qing	Duan Zhou	Human	Anal Swab	Acute Gastroenteritis	Ⅲ	PRJCA039050	SAMC5008956	GWHGHND00000000.1	/
17SAL002	11	S.Enteritidis	2017-02-13	2	Pediatrics	China	Guang Dong	Zhao Qing	Duan Zhou	Human	Anal Swab	Acute Gastroenteritis	Ⅲ	PRJCA039050	SAMC5008957	GWHGHNE00000000.1	/
17SAL003	11	S.Enteritidis	2017-05-23	2	Pediatrics	China	Guang Dong	Zhao Qing	Duan Zhou	Human	Anal Swab	Infectious Diarrhea	Ⅲ	PRJCA039050	SAMC5008958	GWHGHNF00000000.1	/
17SAL004	11	S.Enteritidis	2017-09-10	1	Pediatrics	China	Guang Dong	Zhao Qing	Duan Zhou	Human	Anal Swab	Infectious Diarrhea	Ⅲ	PRJCA039050	SAMC5008959	GWHGHNG00000000.1	/
17SAL005	11	S.Enteritidis	2017-09-10	6M	Pediatrics	China	Guang Dong	Zhao Qing	Duan Zhou	Human	Anal Swab	Infectious Diarrhea	Ⅲ	PRJCA039050	SAMC5008960	GWHGHNH00000000.1	/
17SAL011	1750	S.Virchow	2017-07-19	23	Gastroenterology	China	Guang Dong	Zhao Qing	Duan Zhou	Human	Feces	Infectious Diarrhea	Ⅳ	PRJCA039050	SAMC5008961	GWHGHNI00000000.1	/
17SAL013	29	S.Stanley	2017-06-29	44	Gastroenterology	China	Guang Dong	Zhao Qing	Duan Zhou	Human	Feces	Infectious Diarrhea	Ⅳ	PRJCA039050	SAMC5008962	GWHGHNJ00000000.1	/
17SAL016	A1	S.Oranienburg	2017-05-17	53	Gastroenterology	China	Guang Dong	Zhao Qing	Guang Ning	Human	Feces	Infectious Diarrhea	Ⅴ	PRJCA039050	SAMC5008963	GWHGHNK00000000.1	/
17SAL019	19	S.Typhimurium	2017-10-17	35	Gastroenterology	China	Guang Dong	Zhao Qing	Duan Zhou	Human	Blood	Infectious Diarrhea,Bacteremia	Ⅴ	PRJCA039050	SAMC5008964	GWHGHNL00000000.1	/
17SAL020	2	S.Typhi	2017-10-23	27	Gastroenterology	China	Guang Dong	Zhao Qing	Gao Yao	Human	Blood	Infectious Diarrhea,Bacteremia	Ⅱ	PRJCA039050	SAMC5008965	GWHGHNM00000000.1	/
17SAL021	2	S.Typhi	2017-11-04	59	ICU	China	Guang Dong	Zhao Qing	Duan Zhou	Human	Blood	Infectious Diarrhea,Bacteremia	Ⅱ	PRJCA039050	SAMC5008966	GWHGHNN00000000.1	/
17T000A5	155	S.London	2017-02-10	16	Emergency	China	Guang Dong	Zhao Qing	Duan Zhou	Human	Anal Swab	Acute Gastroenteritis	Ⅲ	PRJCA039050	SAMC5008955	GWHGHNC00000000.1	/
18GDIMC05	34	I 1,4,[5],12:i:-	2018-03-16	/	/	China	Guang Dong	Zhao Qing	Gao Yao	Food	Cooked Food	/	Ⅴ	PRJCA039050	SAMC5009316	GWHGIAZ00000000.1	/
18SAL001	11	S.Enteritidis	2018-02-23	68	Gastroenterology	China	Guang Dong	Zhao Qing	Duan Zhou	Human	Urine	Urinary Tract Infection	Ⅲ	PRJCA039050	SAMC5008967	GWHGHNO00000000.1	/
18SAL002	16	S.Virchow	2018-03-10	1	Pediatrics	China	Guang Dong	Zhao Qing	De Qing	Human	Blood	Infectious Diarrhea,Bacteremia	Ⅱ	PRJCA039050	SAMC5008968	GWHGHNP00000000.1	/
18SAL003	155	S.London	2018-04-08	3M	Pediatrics	China	Guang Dong	Zhao Qing	Duan Zhou	Human	Feces	Infectious Diarrhea	Ⅲ	PRJCA039050	SAMC5008969	GWHGHNQ00000000.1	/
18SAL006	34	I 1,4,[5],12:i:-	2018-05-27	1M	Pediatrics	China	Guang Dong	Zhao Qing	Duan Zhou	Human	Feces	Infectious Diarrhea	Ⅴ	PRJCA039050	SAMC5008970	GWHGHNR00000000.1	/
18SAL007	34	I 1,4,[5],12:i:-	2018-06-11	1M	Pediatrics	China	Guang Dong	Zhao Qing	Duan Zhou	Human	Feces	Infectious Diarrhea	Ⅴ	PRJCA039050	SAMC5008971	GWHGHNS00000000.1	/
18SAL010	11	S.Enteritidis	2018-07-05	32	Hematology and Rheumatology	China	Guang Dong	Zhao Qing	Duan Zhou	Human	Blood	Bacteremia	Ⅲ	PRJCA039050	SAMC5008972	GWHGHNT00000000.1	CRA034578
18SAL012	34	I 1,4,[5],12:i:-	2018-08-24	1	Pediatrics	China	Guang Dong	Zhao Qing	Duan Zhou	Human	Feces	Infectious Diarrhea	Ⅴ	PRJCA039050	SAMC5008973	GWHGHNU00000000.1	/
18SAL013	40	S.Derby	2018-08-17	1	Pediatrics	China	Guang Dong	Zhao Qing	Duan Zhou	Human	Blood	Bacteremia	Ⅱ	PRJCA039050	SAMC5008974	GWHGHNU00000000.1	/
18SAL014	40	S.Derby	2018-08-06	1	Pediatrics	China	Guang Dong	Zhao Qing	De Qing	Human	Blood	Bacteremia	Ⅱ	PRJCA039050	SAMC5008975	GWHGHNW00000000.1	/
18SAL019	34	S.Typhimurium	2018-10-14	1	Pediatrics	China	Guang Dong	Zhao Qing	Duan Zhou	Human	Feces	Infectious Diarrhea	Ⅴ	PRJCA039050	SAMC5008976	GWHGHNX00000000.1	CRA034578
18SAL021	34	I 1,4,[5],12:i:-	2018-10-10	1	Pediatrics	China	Guang Dong	Zhao Qing	Duan Zhou	Human	Feces	Infectious Diarrhea	Ⅴ	PRJCA039050	SAMC5008977	GWHGHNY00000000.1	/
18SAL022	19	S.Typhimurium	2018-11-26	51	Hematology and Rheumatology	China	Guang Dong	Zhao Qing	Duan Zhou	Human	Blood	Infectious Diarrhea,Bacteremia	Ⅴ	PRJCA039050	SAMC5008978	GWHGHNZ00000000.1	CRA034578
18ZQJYD01	19	S.Typhimurium	2018-07-23	/	/	China	Guang Dong	Zhao Qing	Duan Zhou	Food	Cooked Food	/	Ⅴ	PRJCA039050	SAMC5009324	GWHGIBH00000000.1	/
18ZQJYD03	19	S.Typhimurium	2018-07-21	/	/	China	Guang Dong	Zhao Qing	Duan Zhou	Food	Cooked Food	/	Ⅴ	PRJCA039050	SAMC5009325	GWHGIBI00000000.1	/
18ZQJYD04	19	S.Typhimurium	2018-07-23	/	/	China	Guang Dong	Zhao Qing	Duan Zhou	Food	Cooked Food	/	Ⅴ	PRJCA039050	SAMC5009326	GWHGIBJ00000000.1	/
19SAL001	34	I 1,4,[5],12:i:-	2019-01-30	20D	Pediatrics	China	Guang Dong	Zhao Qing	Duan Zhou	Human	Blood	Infectious Diarrhea,Bacteremia	Ⅴ	PRJCA039050	SAMC5008979	GWHGHOA00000000.1	/
19SAL002	34	I 1,4,[5],12:i:-	2019-01-07	1	Pediatrics	China	Guang Dong	Zhao Qing	Duan Zhou	Human	Feces	Infectious Diarrhea	Ⅴ	PRJCA039050	SAMC5008980	GWHGHOB00000000.1	/
19SAL003	11	S.Enteritidis	2019-02-24	1	Pediatrics	China	Guang Dong	Zhao Qing	Duan Zhou	Human	Blood	Infectious Diarrhea,Bacteremia	Ⅲ	PRJCA039050	SAMC5008981	GWHGHOC00000000.1	CRA034578
19SAL004	19	S.Typhimurium	2019-03-12	1	Pediatrics	China	Guang Dong	Zhao Qing	Duan Zhou	Human	Feces	Infectious Diarrhea	Ⅴ	PRJCA039050	SAMC5008982	GWHGHOD00000000.1	/
19SAL005	11	S.Enteritidis	2019-04-15	1	Pediatrics	China	Guang Dong	Zhao Qing	Duan Zhou	Human	Feces	Infectious Diarrhea	Ⅲ	PRJCA039050	SAMC5008983	GWHGHOE00000000.1	/
19SAL006	909	S.Bareilly	2019-04-19	1	Pediatrics	China	Guang Dong	Zhao Qing	Duan Zhou	Human	Feces	Infectious Diarrhea	Ⅳ	PRJCA039050	SAMC5008984	GWHGHOF00000000.1	/
19SAL017	469	S.Rissen	2019-08-09	8M	Pediatrics	China	Guang Dong	Zhao Qing	Duan Zhou	Human	Feces	Infectious Diarrhea	Ⅱ	PRJCA039050	SAMC5008985	GWHGHOG00000000.1	/
19SAL018	34	I 1,4,[5],12:i:-	2019-08-12	2	Pediatrics	China	Guang Dong	Zhao Qing	Duan Zhou	Human	Feces	Infectious Diarrhea	Ⅴ	PRJCA039050	SAMC5008986	GWHGHOH00000000.1	/
19SAL025	18	S.Manhattan	2019-11-16	4	Pediatrics	China	Guang Dong	Zhao Qing	Duan Zhou	Human	Feces	Infectious Diarrhea	Ⅳ	PRJCA039050	SAMC5008987	GWHGHOI00000000.1	/
19SAL026	463	S.Meleagridis	2019-11-23	1	Pediatrics	China	Guang Dong	Zhao Qing	Duan Zhou	Human	Feces	Infectious Diarrhea	Ⅱ	PRJCA039050	SAMC5008988	GWHGHOJ00000000.1	/
19T000B1	11	S.Enteritidis	2019-09-11	26	Emergency	China	Guang Dong	Zhao Qing	Duan Zhou	Human	Feces	Infectious Diarrhea	Ⅲ	PRJCA039050	SAMC5008989	GWHGHOK00000000.1	/
19T000B6	22	S.Braenderup	2019-09-11	23	Emergency	China	Guang Dong	Zhao Qing	Duan Zhou	Human	Feces	Infectious Diarrhea	Ⅳ	PRJCA039050	SAMC5008990	GWHGHOL00000000.1	/
19T001B1	11	S.Enteritidis	2019-09-11	22	Emergency	China	Guang Dong	Zhao Qing	Duan Zhou	Human	Feces	Infectious Diarrhea	Ⅲ	PRJCA039050	SAMC5008991	GWHGHOM00000000.1	/
19T001B6	22	S.Braenderup	2019-09-11	22	Emergency	China	Guang Dong	Zhao Qing	Duan Zhou	Human	Feces	Infectious Diarrhea	Ⅳ	PRJCA039050	SAMC5008992	GWHGHON00000000.1	/
19ZQSCR10	469	S.Rissen	2019-07-23	/	/	China	Guang Dong	Zhao Qing	Duan Zhou	Food	Cooked Food	/	Ⅱ	PRJCA039050	SAMC5009327	GWHGIBK00000000.1	/
19ZQSQR01	33	S.Hadar	2019-01-04	/	/	China	Guang Dong	Zhao Qing	Duan Zhou	Food	Cooked Food	/	Ⅳ	PRJCA039050	SAMC5009328	GWHGIBL00000000.1	/
20SAL002	11	S.Enteritidis	2020-05-23	17	Emergency	China	Guang Dong	Zhao Qing	Gao Yao	Human	Anal Swab	Acute Gastroenteritis	Ⅲ	PRJCA039050	SAMC5008993	GWHGHOO00000000.1	/
20SAL003	11	S.Enteritidis	2020-05-23	17	Emergency	China	Guang Dong	Zhao Qing	Gao Yao	Human	Anal Swab	Acute Gastroenteritis	Ⅲ	PRJCA039050	SAMC5008994	GWHGHOP00000000.1	/
20SAL004	11	S.Enteritidis	2020-05-23	17	Emergency	China	Guang Dong	Zhao Qing	Gao Yao	Human	Anal Swab	Acute Gastroenteritis	Ⅲ	PRJCA039050	SAMC5008995	GWHGHOQ00000000.1	/
20SAL005	11	S.Enteritidis	2020-05-23	18	Emergency	China	Guang Dong	Zhao Qing	Gao Yao	Human	Anal Swab	Acute Gastroenteritis	Ⅲ	PRJCA039050	SAMC5008996	GWHGHOR00000000.1	/
20SAL007	11	S.Enteritidis	2020-04-18	36	Orthopedics	China	Guang Dong	Zhao Qing	Duan Zhou	Human	Blood	Infectious Diarrhea,Bacteremia	Ⅲ	PRJCA039050	SAMC5008997	GWHGHOS00000000.1	/
20SAL008	11	S.Enteritidis	2020-05-18	32	Burn and Plastic Surgery	China	Guang Dong	Zhao Qing	Gao Yao	Human	Blood	Infectious Diarrhea,Bacteremia	Ⅲ	PRJCA039050	SAMC5008998	GWHGHOT00000000.1	/
20SAL009	19	S.Typhimurium	2020-05-18	2	Pediatrics	China	Guang Dong	Zhao Qing	Guang Ning	Human	Feces	Infectious Diarrhea	Ⅴ	PRJCA039050	SAMC5008999	GWHGHOU00000000.1	/
20SAL010	11	S.Enteritidis	2020-05-25	1	Pediatrics	China	Guang Dong	Zhao Qing	Duan Zhou	Human	Feces	Infectious Diarrhea	Ⅲ	PRJCA039050	SAMC5009000	GWHGHOV00000000.1	/
20SAL011	32	S.Infantis	2020-05-26	6M	Pediatrics	China	Guang Dong	Zhao Qing	Huai Ji	Human	Feces	Infectious Diarrhea	Ⅱ	PRJCA039050	SAMC5009001	GWHGHOW00000000.1	/
20SAL014	11	S.Enteritidis	2020-06-28	7	Pediatrics	China	Guang Dong	Zhao Qing	Duan Zhou	Human	Feces	Infectious Diarrhea	Ⅲ	PRJCA039050	SAMC5009002	GWHGHOX00000000.1	/
20SAL015	19	S.Typhimurium	2020-06-28	1	Pediatrics	China	Guang Dong	Zhao Qing	Gao Yao	Human	Blood	Septicemia	Ⅴ	PRJCA039050	SAMC5009003	GWHGHOY00000000.1	/
20SAL017	19	S.Typhimurium	2020-06-08	7M	Pediatrics	China	Guang Dong	Zhao Qing	Duan Zhou	Human	Feces	Infectious Diarrhea	Ⅴ	PRJCA039050	SAMC5009004	GWHGHOZ00000000.1	/
20SAL018	19	S.Typhimurium	2020-07-01	8M	Pediatrics	China	Guang Dong	Zhao Qing	Duan Zhou	Human	Feces	Infectious Diarrhea	Ⅴ	PRJCA039050	SAMC5009005	GWHGHPA00000000.1	/
20SAL020	34	I 1,4,[5],12:i:-	2020-08-01	6M	Pediatrics	China	Guang Dong	Zhao Qing	De Qing	Human	Feces	Infectious Diarrhea	Ⅴ	PRJCA039050	SAMC5009006	GWHGHPB00000000.1	/
20SAL022	34	I 1,4,[5],12:i:-	2020-08-01	4	Pediatrics	China	Guang Dong	Zhao Qing	Feng Kai	Human	Feces	Infectious Diarrhea	Ⅴ	PRJCA039050	SAMC5009007	GWHGHPC00000000.1	/
20SAL024	34	I 1,4,[5],12:i:-	2020-08-11	3	Pediatrics	China	Guang Dong	Zhao Qing	Feng Kai	Human	Feces	Infectious Diarrhea	Ⅴ	PRJCA039050	SAMC5009008	GWHGHPD00000000.1	/
20SAL028	19	S.Typhimurium	2020-09-17	2	Pediatrics	China	Guang Dong	Zhao Qing	Feng Kai	Human	Feces	Infectious Diarrhea	Ⅴ	PRJCA039050	SAMC5009009	GWHGHPE00000000.1	/
20SAL029	34	I 1,4,[5],12:i:-	2020-09-21	1	Pediatrics	China	Guang Dong	Zhao Qing	Feng Kai	Human	Feces	Infectious Diarrhea	Ⅴ	PRJCA039050	SAMC5009010	GWHGHPF00000000.1	/
20SAL031	19	S.Typhimurium	2020-09-16	8M	Pediatrics	China	Guang Dong	Zhao Qing	Feng Kai	Human	Feces	Infectious Diarrhea	Ⅴ	PRJCA039050	SAMC5009011	GWHGHPG00000000.1	/
20SAL032	19	S.Typhimurium	2020-09-20	2	Pediatrics	China	Guang Dong	Zhao Qing	Huai Ji	Human	Feces	Infectious Diarrhea	Ⅴ	PRJCA039050	SAMC5009012	GWHGHPH00000000.1	/
20SAL033	34	I 1,4,[5],12:i:-	2020-10-19	1	Pediatrics	China	Guang Dong	Zhao Qing	Huai Ji	Human	Feces	Infectious Diarrhea	Ⅴ	PRJCA039050	SAMC5009013	GWHGHPI00000000.1	/
20T0021	19	S.Typhimurium	2020-02-03	17	Emergency	China	Guang Dong	Zhao Qing	Huai Ji	Human	Feces	Infectious Diarrhea	Ⅴ	PRJCA039050	SAMC5009014	GWHGHPJ00000000.1	/
20ZQSQR12	11	S.Enteritidis	2020-06-11	/	/	China	Guang Dong	Zhao Qing	Duan Zhou	Food	Cooked Food	/	Ⅲ	PRJCA039050	SAMC5009329	GWHGIBM00000000.1	/
20ZQSQR16	13	S.Agona	2020-06-11	/	/	China	Guang Dong	Zhao Qing	Duan Zhou	Food	Cooked Food	/	Ⅱ	PRJCA039050	SAMC5009330	GWHGIBN00000000.1	/
20ZQSQR26	33	S.Hadar	2020-06-11	/	/	China	Guang Dong	Zhao Qing	Duan Zhou	Food	Cooked Food	/	Ⅳ	PRJCA039050	SAMC5009331	GWHGIBO00000000.1	/
20ZQSQR28	11	S.Enteritidis	2020-06-11	/	/	China	Guang Dong	Zhao Qing	Duan Zhou	Food	Cooked Food	/	Ⅲ	PRJCA039050	SAMC5009332	GWHGIBP00000000.1	/
20ZQSRP08	13	S.Agona	2020-06-11	/	/	China	Guang Dong	Zhao Qing	Duan Zhou	Food	Cooked Food	/	Ⅱ	PRJCA039050	SAMC5009333	GWHGIBQ00000000.1	/
21SAL001	34	I 1,4,[5],12:i:-	2021-01-28	1	Pediatrics	China	Guang Dong	Zhao Qing	Ding Hu	Human	Feces	Infectious Diarrhea	Ⅴ	PRJCA039050	SAMC5009015	GWHGHPK00000000.1	CRA034578
21SAL003	11	S.Enteritidis	2021-03-23	2	Pediatrics	China	Guang Dong	Zhao Qing	De Qing	Human	Feces	Infectious Diarrhea	Ⅲ	PRJCA039050	SAMC5009016	GWHGHPL00000000.1	/
21SAL004	34	I 1,4,[5],12:i:-	2021-03-21	1	Pediatrics	China	Guang Dong	Zhao Qing	Si Hui	Human	Feces	Infectious Diarrhea	Ⅴ	PRJCA039050	SAMC5009017	GWHGHPM00000000.1	/
21SAL005	11	S.Enteritidis	2021-04-26	4	Pediatrics	China	Guang Dong	Zhao Qing	Si Hui	Human	Feces	Infectious Diarrhea	Ⅲ	PRJCA039050	SAMC5009018	GWHGHPN00000000.1	/
21SAL006	19	S.Typhimurium	2021-04-29	11M	Pediatrics	China	Guang Dong	Zhao Qing	Duan Zhou	Human	Feces	Infectious Diarrhea	Ⅴ	PRJCA039050	SAMC5009019	GWHGHPO00000000.1	/
21SAL007	34	I 1,4,[5],12:i:-	2021-04-26	2	Pediatrics	China	Guang Dong	Zhao Qing	Duan Zhou	Human	Feces	Infectious Diarrhea	Ⅴ	PRJCA039050	SAMC5009020	GWHGHPP00000000.1	/
21SAL008	34	I 1,4,[5],12:i:-	2021-05-03	1	Pediatrics	China	Guang Dong	Zhao Qing	Duan Zhou	Human	Feces	Infectious Diarrhea	Ⅴ	PRJCA039050	SAMC5009021	GWHGHPQ00000000.1	/
21SAL009	34	I 1,4,[5],12:i:-	2021-05-04	8M	Pediatrics	China	Guang Dong	Zhao Qing	Duan Zhou	Human	Feces	Infectious Diarrhea	Ⅴ	PRJCA039050	SAMC5009022	GWHGHPR00000000.1	/
21SAL010	11	S.Enteritidis	2021-05-12	16	Thyroid Surgery	China	Guang Dong	Zhao Qing	Ding Hu	Human	Feces	Infectious Diarrhea	Ⅲ	PRJCA039050	SAMC5009023	GWHGHPS00000000.1	/
21SAL011	34	I 1,4,[5],12:i:-	2021-05-15	1M	Pediatrics	China	Guang Dong	Zhao Qing	Gao Yao	Human	Feces	Infectious Diarrhea	Ⅴ	PRJCA039050	SAMC5009024	GWHGHPT00000000.1	CRA034578
21SAL012	34	I 1,4,[5],12:i:-	2021-05-13	1M	Pediatrics	China	Guang Dong	Zhao Qing	Ding Hu	Human	Feces	Infectious Diarrhea	Ⅴ	PRJCA039050	SAMC5009025	GWHGHPU00000000.1	/
21SAL013	11	S.Enteritidis	2021-05-16	8	Pediatrics	China	Guang Dong	Zhao Qing	Duan Zhou	Human	Feces	Infectious Diarrhea	Ⅲ	PRJCA039050	SAMC5009026	GWHGHPV00000000.1	/
21SAL014	19	S.Typhimurium	2021-05-21	1M	Pediatrics	China	Guang Dong	Zhao Qing	Duan Zhou	Human	Feces	Infectious Diarrhea	Ⅴ	PRJCA039050	SAMC5009027	GWHGHPW00000000.1	/
21SAL015	34	I 1,4,[5],12:i:-	2021-05-14	10M	Pediatrics	China	Guang Dong	Zhao Qing	Duan Zhou	Human	Feces	Infectious Diarrhea	Ⅴ	PRJCA039050	SAMC5009028	GWHGHPX00000000.1	/
21SAL016	19	S.Typhimurium	2021-05-17	1	Pediatrics	China	Guang Dong	Zhao Qing	Duan Zhou	Human	Feces	Infectious Diarrhea	Ⅴ	PRJCA039050	SAMC5009029	GWHGHPY00000000.1	/
21SAL017	34	I 1,4,[5],12:i:-	2021-05-27	8M	Pediatrics	China	Guang Dong	Zhao Qing	Feng Kai	Human	Feces	Infectious Diarrhea	Ⅴ	PRJCA039050	SAMC5009030	GWHGHPZ00000000.1	CRA034578
21SAL018	34	I 1,4,[5],12:i:-	2021-05-24	10	Pediatrics	China	Guang Dong	Zhao Qing	Ding Hu	Human	Feces	Infectious Diarrhea	Ⅴ	PRJCA039050	SAMC5009031	GWHGHQA00000000.1	/
21SAL019	29	S.Stanley	2021-05-22	1.5	Pediatrics	China	Guang Dong	Zhao Qing	Huai Ji	Human	Feces	Infectious Diarrhea	Ⅳ	PRJCA039050	SAMC5009032	GWHGHQB00000000.1	/
21SAL020	34	I 1,4,[5],12:i:-	2021-06-01	9M	Pediatrics	China	Guang Dong	Zhao Qing	Gao Yao	Human	Feces	Infectious Diarrhea	Ⅴ	PRJCA039050	SAMC5009033	GWHGHQC00000000.1	/
21SAL021	34	I 1,4,[5],12:i:-	2021-06-01	11M	Pediatrics	China	Guang Dong	Zhao Qing	De Qing	Human	Feces	Infectious Diarrhea	Ⅴ	PRJCA039050	SAMC5009034	GWHGHQD00000000.1	/
21SAL022	19	S.Typhimurium	2021-06-03	1	Pediatrics	China	Guang Dong	Zhao Qing	Guang Ning	Human	Feces	Infectious Diarrhea	Ⅴ	PRJCA039050	SAMC5009035	GWHGHQE00000000.1	/
21SAL023	34	I 1,4,[5],12:i:-	2021-06-08	3	Pediatrics	China	Guang Dong	Zhao Qing	Guang Ning	Human	Feces	Infectious Diarrhea	Ⅴ	PRJCA039050	SAMC5009036	GWHGHQF00000000.1	/
21SAL025	34	I 1,4,[5],12:i:-	2021-06-07	1	Pediatrics	China	Guang Dong	Zhao Qing	Si Hui	Human	Feces	Infectious Diarrhea	Ⅴ	PRJCA039050	SAMC5009037	GWHGHQG00000000.1	/
21SAL026	29	S.Stanley	2021-06-04	8M	Pediatrics	China	Guang Dong	Zhao Qing	Duan Zhou	Human	Feces	Infectious Diarrhea	Ⅳ	PRJCA039050	SAMC5009038	GWHGHQH00000000.1	/
21SAL027	40	S.Derby	2021-07-02	1	Pediatrics	China	Guang Dong	Zhao Qing	Duan Zhou	Human	Blood	Bacteremia	Ⅱ	PRJCA039050	SAMC5009039	GWHGHQI00000000.1	/
21SAL030	34	I 1,4,[5],12:i:-	2021-06-07	1	Pediatrics	China	Guang Dong	Zhao Qing	Si Hui	Human	Feces	Infectious Diarrhea	Ⅴ	PRJCA039050	SAMC5009040	GWHGHQJ00000000.1	/
21SAL031	34	I 1,4,[5],12:i:-	2021-06-08	3	Pediatrics	China	Guang Dong	Zhao Qing	Si Hui	Human	Feces	Infectious Diarrhea	Ⅴ	PRJCA039050	SAMC5009041	GWHGHQK00000000.1	/
21SAL034	34	I 1,4,[5],12:i:-	2021-07-15	10M	Pediatrics	China	Guang Dong	Zhao Qing	Si Hui	Human	Feces	Infectious Diarrhea	Ⅴ	PRJCA039050	SAMC5009042	GWHGHQL00000000.1	/
21SAL035	19	S.Typhimurium	2021-07-05	1	Pediatrics	China	Guang Dong	Zhao Qing	Si Hui	Human	Feces	Infectious Diarrhea	Ⅴ	PRJCA039050	SAMC5009043	GWHGHQM00000000.1	/
21SAL036	34	I 1,4,[5],12:i:-	2021-07-16	6M	Pediatrics	China	Guang Dong	Zhao Qing	Ding Hu	Human	Feces	Infectious Diarrhea	Ⅴ	PRJCA039050	SAMC5009044	GWHGHQN00000000.1	/
21SAL037	34	I 1,4,[5],12:i:-	2021-07-21	1	Pediatrics	China	Guang Dong	Zhao Qing	Duan Zhou	Human	Feces	Infectious Diarrhea	Ⅴ	PRJCA039050	SAMC5009045	GWHGHQO00000000.1	/
21SAL038	19	S.Typhimurium	2021-07-15	87	Endocrinology and Metabolism	China	Guang Dong	Zhao Qing	Duan Zhou	Human	Feces	Infectious Diarrhea	Ⅴ	PRJCA039050	SAMC5009046	GWHGHQP00000000.1	/
21SAL043	11	S.Enteritidis	2021-07-23	1	Pediatrics	China	Guang Dong	Zhao Qing	Duan Zhou	Human	Blood	Infectious Diarrhea,Bacteremia	Ⅲ	PRJCA039050	SAMC5009047	GWHGHQQ00000000.1	/
21SAL044	11	S.Enteritidis	2021-07-31	13	Emergency	China	Guang Dong	Zhao Qing	Gao Yao	Human	Feces	Infectious Diarrhea	Ⅲ	PRJCA039050	SAMC5009048	GWHGHQR00000000.1	/
21SAL048	29	S.Stanley	2021-08-06	5M	Pediatrics	China	Guang Dong	Zhao Qing	De Qing	Human	Feces	Infectious Diarrhea	Ⅳ	PRJCA039050	SAMC5009049	GWHGHQS00000000.1	/
21SAL049	29	S.Stanley	2021-08-08	5	Pediatrics	China	Guang Dong	Zhao Qing	Duan Zhou	Human	Feces	Infectious Diarrhea	Ⅳ	PRJCA039050	SAMC5009050	GWHGHQT00000000.1	CRA034578
21SAL050	19	S.Typhimurium	2021-08-20	8M	Pediatrics	China	Guang Dong	Zhao Qing	Gao Yao	Human	Feces	Infectious Diarrhea	Ⅴ	PRJCA039050	SAMC5009051	GWHGHQU00000000.1	/
21SAL051	11	S.Enteritidis	2021-08-26	64	Outpatient Clinic	China	Guang Dong	Zhao Qing	Feng Kai	Human	Feces	Infectious Diarrhea	Ⅲ	PRJCA039050	SAMC5009052	GWHGHQV00000000.1	/
21SAL052	34	I 1,4,[5],12:i:-	2021-09-02	9M	Pediatrics	China	Guang Dong	Zhao Qing	Ding Hu	Human	Feces	Infectious Diarrhea	Ⅴ	PRJCA039050	SAMC5009053	GWHGHQW00000000.1	/
21SAL053	34	I 1,4,[5],12:i:-	2021-08-30	4M	Pediatrics	China	Guang Dong	Zhao Qing	Si Hui	Human	Feces	Infectious Diarrhea	Ⅴ	PRJCA039050	SAMC5009054	GWHGHQX00000000.1	/
21SAL057	29	S.Stanley	2021-09-30	7	Pediatrics	China	Guang Dong	Zhao Qing	Duan Zhou	Human	Feces	Infectious Diarrhea	Ⅳ	PRJCA039050	SAMC5009055	GWHGHQY00000000.1	/
21SAL062	155	S.London	2021-09-12	5M	Pediatrics	China	Guang Dong	Zhao Qing	Duan Zhou	Human	Feces	Infectious Diarrhea	Ⅲ	PRJCA039050	SAMC5009056	GWHGHQZ00000000.1	/
21SAL066	11	S.Enteritidis	2021-09-04	4	Pediatrics	China	Guang Dong	Zhao Qing	Gao Yao	Human	Feces	Infectious Diarrhea	Ⅲ	PRJCA039050	SAMC5009057	GWHGHRA00000000.1	/
21SAL069	11	S.Enteritidis	2021-10-15	2	Pediatrics	China	Guang Dong	Zhao Qing	Duan Zhou	Human	Feces	Infectious Diarrhea	Ⅲ	PRJCA039050	SAMC5009058	GWHGHRB00000000.1	/
21SAL078	46	S.Newport	2021-11-19	9	Pediatrics	China	Guang Dong	Zhao Qing	De Qing	Human	Feces	Infectious Diarrhea	Ⅳ	PRJCA039050	SAMC5009059	GWHGHRC00000000.1	/
21ZQSRW45	321	S.Muenster	2021-07-13	/	/	China	Guang Dong	Zhao Qing	Duan Zhou	Food	Cooked Food	/	Ⅱ	PRJCA039050	SAMC5009334	GWHGIBR00000000.1	/
22SAL001	469	S.Rissen	2022-01-18	11M	Pediatrics	China	Guang Dong	Zhao Qing	Duan Zhou	Human	Feces	Infectious Diarrhea	Ⅱ	PRJCA039050	SAMC5009060	GWHGHRD00000000.1	/
22SAL002	34	I 1,4,[5],12:i:-	2022-01-20	47	Anorectal	China	Guang Dong	Zhao Qing	Duan Zhou	Human	Feces	Infectious Diarrhea	Ⅴ	PRJCA039050	SAMC5009061	GWHGHRE00000000.1	/
22SAL003	34	I 1,4,[5],12:i:-	2022-02-16	8M	Pediatrics	China	Guang Dong	Zhao Qing	Gao Yao	Human	Feces	Infectious Diarrhea	Ⅴ	PRJCA039050	SAMC5009062	GWHGHRF00000000.1	/
22SAL004	34	I 1,4,[5],12:i:-	2022-02-14	3	Pediatrics	China	Guang Dong	Zhao Qing	Gao Yao	Human	Feces	Infectious Diarrhea	Ⅴ	PRJCA039050	SAMC5009063	GWHGHRG00000000.1	CRA034578
22SAL005	34	I 1,4,[5],12:i:-	2022-02-23	7M	Pediatrics	China	Guang Dong	Zhao Qing	Duan Zhou	Human	Feces	Infectious Diarrhea	Ⅴ	PRJCA039050	SAMC5009064	GWHGHRH00000000.1	/
22SAL006	155	S.London	2022-02-24	64	Nephrology	China	Guang Dong	Zhao Qing	Gao Yao	Human	Feces	Infectious Diarrhea	Ⅲ	PRJCA039050	SAMC5009065	GWHGHRI00000000.1	/
22SAL007	34	I 1,4,[5],12:i:-	2022-03-02	1M	Pediatrics	China	Guang Dong	Zhao Qing	Gao Yao	Human	Feces	Infectious Diarrhea	Ⅴ	PRJCA039050	SAMC5009066	GWHGHRJ00000000.1	/
22SAL008	11	S.Enteritidis	2022-03-12	72	Nephrology	China	Guang Dong	Zhao Qing	Duan Zhou	Human	Feces	Infectious Diarrhea	Ⅲ	PRJCA039050	SAMC5009067	GWHGHRK00000000.1	/
22SAL009	34	I 1,4,[5],12:i:-	2022-04-15	7M	Pediatrics	China	Guang Dong	Zhao Qing	Gao Yao	Human	Feces	Infectious Diarrhea	Ⅴ	PRJCA039050	SAMC5009068	GWHGHRL00000000.1	/
22SAL010	543	S.Livingstone	2022-04-16	4M	Pediatrics	China	Guang Dong	Zhao Qing	Gao Yao	Human	Feces	Infectious Diarrhea	Ⅲ	PRJCA039050	SAMC5009069	GWHGHRM00000000.1	/
22SAL011	29	S.Stanley	2022-04-15	75	Gastroenterology	China	Guang Dong	Zhao Qing	Gao Yao	Human	Feces	Infectious Diarrhea	Ⅳ	PRJCA039050	SAMC5009070	GWHGHRN00000000.1	/
22SAL012	155	S.London	2022-04-02	76	Nephrology	China	Guang Dong	Zhao Qing	Duan Zhou	Human	Feces	Infectious Diarrhea	Ⅲ	PRJCA039050	SAMC5009071	GWHGHRO00000000.1	/
22SAL013	29	S.Stanley	2022-03-14	3	Pediatrics	China	Guang Dong	Zhao Qing	Duan Zhou	Human	Feces	Infectious Diarrhea	Ⅳ	PRJCA039050	SAMC5009072	GWHGHRP00000000.1	/
22SAL014	358	S.Goldcoast	2022-03-30	1	Pediatrics	China	Guang Dong	Zhao Qing	Duan Zhou	Human	Feces	Infectious Diarrhea	Ⅱ	PRJCA039050	SAMC5009073	GWHGHRQ00000000.1	CRA034578
22SAL015	11	S.Enteritidis	2022-04-18	2	Pediatrics	China	Guang Dong	Zhao Qing	Si Hui	Human	Feces	Infectious Diarrhea	Ⅲ	PRJCA039050	SAMC5009074	GWHGHRR00000000.1	/
22SAL016	34	S.Typhimurium	2022-04-19	2	Pediatrics	China	Guang Dong	Zhao Qing	Duan Zhou	Human	Feces	Infectious Diarrhea	Ⅴ	PRJCA039050	SAMC5009075	GWHGHRS00000000.1	CRA034578
22SAL017	19	S.Typhimurium	2022-04-30	1	Pediatrics	China	Guang Dong	Zhao Qing	Ding Hu	Human	Feces	Infectious Diarrhea	Ⅴ	PRJCA039050	SAMC5009076	GWHGHRT00000000.1	CRA034578
22SAL018	34	I 1,4,[5],12:i:-	2022-05-09	8M	Pediatrics	China	Guang Dong	Zhao Qing	Gao Yao	Human	Feces	Infectious Diarrhea	Ⅴ	PRJCA039050	SAMC5009077	GWHGHRU00000000.1	/
22SAL019	34	I 1,4,[5],12:i:-	2022-05-09	2	Pediatrics	China	Guang Dong	Zhao Qing	Duan Zhou	Human	Feces	Infectious Diarrhea	Ⅴ	PRJCA039050	SAMC5009078	GWHGHRV00000000.1	/
22SAL020	34	I 1,4,[5],12:i:-	2022-05-16	1	Pediatrics	China	Guang Dong	Zhao Qing	Duan Zhou	Human	Feces	Infectious Diarrhea	Ⅴ	PRJCA039050	SAMC5009079	GWHGHRW00000000.1	/
22SAL021	23	S.Oranienburg	2022-05-13	2	Pediatrics	China	Guang Dong	Zhao Qing	Duan Zhou	Human	Feces	Infectious Diarrhea	Ⅱ	PRJCA039050	SAMC5009080	GWHGHRX00000000.1	/
22SAL022	50	S.Saintpaul	2022-06-01	1	Pediatrics	China	Guang Dong	Zhao Qing	Duan Zhou	Human	Blood	Infectious Diarrhea, Bacteremia	Ⅳ	PRJCA039050	SAMC5009081	GWHGHRY00000000.1	/
22SAL023	11	S.Enteritidis	2022-06-01	1	Pediatrics	China	Guang Dong	Zhao Qing	Duan Zhou	Human	Feces	Infectious Diarrhea	Ⅲ	PRJCA039050	SAMC5009082	GWHGHRZ00000000.1	CRA034578
22SAL024	29	S.Stanley	2022-05-16	1	Pediatrics	China	Guang Dong	Zhao Qing	Duan Zhou	Human	Feces	Infectious Diarrhea	Ⅳ	PRJCA039050	SAMC5009083	GWHGHSA00000000.1	/
22SAL025	19	S.Typhimurium	2022-05-20	1	Pediatrics	China	Guang Dong	Zhao Qing	Duan Zhou	Human	Feces	Infectious Diarrhea	Ⅴ	PRJCA039050	SAMC5009084	GWHGHSB00000000.1	/
22SAL026	155	S.London	2022-06-04	49	Gastroenterology	China	Guang Dong	Zhao Qing	Duan Zhou	Human	Feces	Infectious Diarrhea	Ⅲ	PRJCA039050	SAMC5009085	GWHGHSC00000000.1	/
22SAL027	34	I 1,4,[5],12:i:-	2022-06-01	1	Pediatrics	China	Guang Dong	Zhao Qing	Gao Yao	Human	Feces	Infectious Diarrhea	Ⅴ	PRJCA039050	SAMC5009086	GWHGHSD00000000.1	/
22SAL028	34	I 1,4,[5],12:i:-	2022-06-20	1	Pediatrics	China	Guang Dong	Zhao Qing	Duan Zhou	Human	Feces	Infectious Diarrhea	Ⅴ	PRJCA039050	SAMC5009087	GWHGHSE00000000.1	/
22SAL029	19	S.Typhimurium	2022-06-17	8M	Pediatrics	China	Guang Dong	Zhao Qing	Ding Hu	Human	Feces	Infectious Diarrhea	Ⅴ	PRJCA039050	SAMC5009088	GWHGHSF00000000.1	/
22SAL031	469	S.Rissen	2022-06-17	1	Pediatrics	China	Guang Dong	Zhao Qing	Gao Yao	Human	Blood	Bacteremia	Ⅱ	PRJCA039050	SAMC5009089	GWHGHSG00000000.1	/
22SAL032	34	I 1,4,[5],12:i:-	2022-06-17	1	Pediatrics	China	Guang Dong	Zhao Qing	Duan Zhou	Human	Feces	Infectious Diarrhea	Ⅴ	PRJCA039050	SAMC5009090	GWHGHSH00000000.1	/
22SAL033	19	S.Typhimurium	2022-06-20	1	Pediatrics	China	Guang Dong	Zhao Qing	Ding Hu	Human	Feces	Infectious Diarrhea	Ⅴ	PRJCA039050	SAMC5009091	GWHGHSI00000000.1	/
22SAL034	469	S.Rissen	2022-06-20	37	Outpatient Clinic	China	Guang Dong	Zhao Qing	Duan Zhou	Human	Feces	Infectious Diarrhea	Ⅱ	PRJCA039050	SAMC5009092	GWHGHSJ00000000.1	/
22SAL035	40	S.Derby	2022-06-11	52	Outpatient Clinic	China	Guang Dong	Zhao Qing	Duan Zhou	Human	Feces	Infectious Diarrhea	Ⅱ	PRJCA039050	SAMC5009093	GWHGHSK00000000.1	/
22SAL039	34	I 1,4,[5],12:i:-	2022-06-19	1	Pediatrics	China	Guang Dong	Zhao Qing	Ding Hu	Human	Feces	Infectious Diarrhea	Ⅴ	PRJCA039050	SAMC5009094	GWHGHSL00000000.1	/
22SAL041	34	I 1,4,[5],12:i:-	2022-06-21	1	Pediatrics	China	Guang Dong	Zhao Qing	Duan Zhou	Human	Feces	Infectious Diarrhea	Ⅴ	PRJCA039050	SAMC5009095	GWHGHSM00000000.1	/
22SAL042	34	I 1,4,[5],12:i:-	2022-07-04	30	Outpatient Clinic	China	Guang Dong	Zhao Qing	Feng Kai	Human	Feces	Infectious Diarrhea	Ⅴ	PRJCA039050	SAMC5009096	GWHGHSN00000000.1	CRA034578
22SAL044	34	I 1,4,[5],12:i:-	2022-07-24	10M	Pediatrics	China	Guang Dong	Zhao Qing	Duan Zhou	Human	Feces	Infectious Diarrhea	Ⅴ	PRJCA039050	SAMC5009097	GWHGHSO00000000.1	/
22SAL045	19	S.Typhimurium	2022-07-25	7M	Pediatrics	China	Guang Dong	Zhao Qing	Ding Hu	Human	Feces	Infectious Diarrhea	Ⅴ	PRJCA039050	SAMC5009098	GWHGHSP00000000.1	CRA034578
22SAL046	34	I 1,4,[5],12:i:-	2022-07-29	7M	Pediatrics	China	Guang Dong	Zhao Qing	Ding Hu	Human	Feces	Infectious Diarrhea	Ⅴ	PRJCA039050	SAMC5009099	GWHGHSQ00000000.1	/
22SAL049	34	I 1,4,[5],12:i:-	2022-07-30	4	Pediatrics	China	Guang Dong	Zhao Qing	Duan Zhou	Human	Feces	Infectious Diarrhea	Ⅴ	PRJCA039050	SAMC5009100	GWHGHSR00000000.1	CRA034578
22SAL050	34	I 1,4,[5],12:i:-	2022-07-30	2	Pediatrics	China	Guang Dong	Zhao Qing	Duan Zhou	Human	Feces	Infectious Diarrhea	Ⅴ	PRJCA039050	SAMC5009101	GWHGHSS00000000.1	/
22SAL052	29	S.Stanley	2022-08-02	3	Pediatrics	China	Guang Dong	Zhao Qing	Ding Hu	Human	Feces	Infectious Diarrhea	Ⅳ	PRJCA039050	SAMC5009102	GWHGHST00000000.1	/
22SAL053	29	S.Stanley	2022-08-02	2	Pediatrics	China	Guang Dong	Zhao Qing	Duan Zhou	Human	Feces	Infectious Diarrhea	Ⅳ	PRJCA039050	SAMC5009103	GWHGHSU00000000.1	/
22SAL056	34	I 1,4,[5],12:i:-	2022-08-10	1	Pediatrics	China	Guang Dong	Zhao Qing	Duan Zhou	Human	Feces	Infectious Diarrhea	Ⅴ	PRJCA039050	SAMC5009104	GWHGHSV00000000.1	/
22SAL058	34	I 1,4,[5],12:i:-	2022-08-18	32	Gastroenterology	China	Guang Dong	Zhao Qing	Duan Zhou	Human	Feces	Infectious Diarrhea	Ⅴ	PRJCA039050	SAMC5009105	GWHGHSW00000000.1	/
22SAL059	34	I 1,4,[5],12:i:-	2022-08-21	2	Pediatrics	China	Guang Dong	Zhao Qing	Duan Zhou	Human	Feces	Infectious Diarrhea	Ⅴ	PRJCA039050	SAMC5009106	GWHGHSX00000000.1	/
22SAL060	29	S.Stanley	2022-08-18	1	Pediatrics	China	Guang Dong	Zhao Qing	Duan Zhou	Human	Feces	Infectious Diarrhea	Ⅳ	PRJCA039050	SAMC5009107	GWHGHSY00000000.1	/
22SAL062	29	S.Stanley	2022-08-03	1	Pediatrics	China	Guang Dong	Zhao Qing	Duan Zhou	Human	Feces	Infectious Diarrhea	Ⅳ	PRJCA039050	SAMC5009108	GWHGHSZ00000000.1	/
22SAL064	11	S.Enteritidis	2022-08-29	3	Pediatrics	China	Guang Dong	Zhao Qing	Duan Zhou	Human	Feces	Infectious Diarrhea	Ⅲ	PRJCA039050	SAMC5009109	GWHGHTA00000000.1	/
22SAL065	29	S.Stanley	2022-09-01	1	Pediatrics	China	Guang Dong	Zhao Qing	Si Hui	Human	Feces	Infectious Diarrhea	Ⅳ	PRJCA039050	SAMC5009110	GWHGHTB00000000.1	/
22SAL066	34	I 1,4,[5],12:i:-	2022-08-30	1M	Pediatrics	China	Guang Dong	Zhao Qing	Duan Zhou	Human	Feces	Infectious Diarrhea	Ⅴ	PRJCA039050	SAMC5009111	GWHGHTC00000000.1	/
22SAL067	365	S.Weltevreden	2022-08-29	4M	Pediatrics	China	Guang Dong	Zhao Qing	Duan Zhou	Human	Feces	Infectious Diarrhea	Ⅱ	PRJCA039050	SAMC5009112	GWHGHTD00000000.1	/
22SAL068	34	I 1,4,[5],12:i:-	2022-09-09	1	Pediatrics	China	Guang Dong	Zhao Qing	Gao Xin	Human	Feces	Infectious Diarrhea	Ⅴ	PRJCA039050	SAMC5009113	GWHGHTE00000000.1	/
22SAL069	11	S.Enteritidis	2022-09-02	3	Pediatrics	China	Guang Dong	Zhao Qing	Gao Yao	Human	Feces	Infectious Diarrhea	Ⅲ	PRJCA039050	SAMC5009114	GWHGHTF00000000.1	/
22SAL071	541	S.Cerro	2022-09-05	7M	Pediatrics	China	Guang Dong	Zhao Qing	Gao Yao	Human	Feces	Infectious Diarrhea	Ⅱ	PRJCA039050	SAMC5009115	GWHGHTG00000000.1	/
22SAL072	34	I 1,4,[5],12:i:-	2022-09-14	1	Pediatrics	China	Guang Dong	Zhao Qing	Duan Zhou	Human	Feces	Infectious Diarrhea	Ⅴ	PRJCA039050	SAMC5009116	GWHGHTH00000000.1	CRA034578
22SAL074	469	S.Rissen	2022-08-25	1	Pediatrics	China	Guang Dong	Zhao Qing	Gao Xin	Human	Feces	Infectious Diarrhea	Ⅱ	PRJCA039050	SAMC5009117	GWHGHTI00000000.1	/
22SAL075	34	I 1,4,[5],12:i:-	2022-09-18	5	Pediatrics	China	Guang Dong	Zhao Qing	Duan Zhou	Human	Feces	Infectious Diarrhea	Ⅴ	PRJCA039050	SAMC5009118	GWHGHTJ00000000.1	/
22SAL076	34	I 1,4,[5],12:i:-	2022-09-23	10M	Pediatrics	China	Guang Dong	Zhao Qing	Gao Yao	Human	Feces	Infectious Diarrhea	Ⅴ	PRJCA039050	SAMC5009119	GWHGHTK00000000.1	/
22SAL079	34	I 1,4,[5],12:i:-	2022-08-25	1	Pediatrics	China	Guang Dong	Zhao Qing	Duan Zhou	Human	Feces	Infectious Diarrhea	Ⅴ	PRJCA039050	SAMC5009120	GWHGHTL00000000.1	/
22SAL080	19	S.Typhimurium	2022-09-24	1	Pediatrics	China	Guang Dong	Zhao Qing	Duan Zhou	Human	Feces	Infectious Diarrhea	Ⅴ	PRJCA039050	SAMC5009121	GWHGHTM00000000.1	/
22SAL081	19	S.Typhimurium	2022-09-22	1	Pediatrics	China	Guang Dong	Zhao Qing	Gao Yao	Human	Feces	Infectious Diarrhea	Ⅴ	PRJCA039050	SAMC5009122	GWHGHTN00000000.1	/
22SAL082	29	S.Stanley	2022-09-30	1	Pediatrics	China	Guang Dong	Zhao Qing	Gao Yao	Human	Feces	Infectious Diarrhea	Ⅳ	PRJCA039050	SAMC5009123	GWHGHTO00000000.1	/
22SAL084	34	I 1,4,[5],12:i:-	2022-09-30	10	Pediatrics	China	Guang Dong	Zhao Qing	Gao Yao	Human	Feces	Infectious Diarrhea	Ⅴ	PRJCA039050	SAMC5009124	GWHGHTP00000000.1	CRA034578
22SAL085	34	I 1,4,[5],12:i:-	2022-10-12	1	Pediatrics	China	Guang Dong	Zhao Qing	Gao Yao	Human	Feces	Infectious Diarrhea	Ⅴ	PRJCA039050	SAMC5009125	GWHGHTQ00000000.1	/
22SAL086	34	I 1,4,[5],12:i:-	2022-10-14	6	Pediatrics	China	Guang Dong	Zhao Qing	Duan Zhou	Human	Feces	Infectious Diarrhea	Ⅴ	PRJCA039050	SAMC5009126	GWHGHTR00000000.1	/
22SAL087	11	S.Enteritidis	2022-10-19	65	Gastroenterology	China	Guang Dong	Zhao Qing	Duan Zhou	Human	Feces	Infectious Diarrhea	Ⅲ	PRJCA039050	SAMC5009127	GWHGHTS00000000.1	/
22SAL088	11	S.Enteritidis	2022-10-13	10M	Pediatrics	China	Guang Dong	Zhao Qing	Duan Zhou	Human	Blood	Infectious Diarrhea, Bacteremia	Ⅲ	PRJCA039050	SAMC5009128	GWHGHTT00000000.1	/
22SAL092	29	S.Stanley	2022-10-14	1	Pediatrics	China	Guang Dong	Zhao Qing	Duan Zhou	Human	Feces	Infectious Diarrhea	Ⅳ	PRJCA039050	SAMC5009129	GWHGHTU00000000.1	/
22SAL093	34	I 1,4,[5],12:i:-	2022-10-08	1	Pediatrics	China	Guang Dong	Zhao Qing	Duan Zhou	Human	Feces	Infectious Diarrhea	Ⅴ	PRJCA039050	SAMC5009130	GWHGHTV00000000.1	CRA034578
22SAL094	1006	S.Diarizonae	2022-10-29	15	Outpatient Clinic	China	Guang Dong	Zhao Qing	Duan Zhou	Human	Feces	Infectious Diarrhea	Ⅰ	PRJCA039050	SAMC5009131	GWHGHTW00000000.1	/
22SAL096	34	I 1,4,[5],12:i:-	2022-10-07	1	Pediatrics	China	Guang Dong	Zhao Qing	Duan Zhou	Human	Feces	Infectious Diarrhea	Ⅴ	PRJCA039050	SAMC5009132	GWHGHTX00000000.1	/
22SAL101	34	I 1,4,[5],12:i:-	2022-11-25	4	Pediatrics	China	Guang Dong	Zhao Qing	Duan Zhou	Human	Feces	Infectious Diarrhea	Ⅴ	PRJCA039050	SAMC5009133	GWHGHTY00000000.1	/
22SAL104	34	I 1,4,[5],12:i:-	2022-11-29	5	Pediatrics	China	Guang Dong	Zhao Qing	Duan Zhou	Human	Feces	Infectious Diarrhea	Ⅴ	PRJCA039050	SAMC5009134	GWHGHTZ00000000.1	/
22SAL105	29	S.Stanley	2022-12-02	1	Pediatrics	China	Guang Dong	Zhao Qing	Ding Hu	Human	Feces	Infectious Diarrhea	Ⅳ	PRJCA039050	SAMC5009135	GWHGHUA00000000.1	/
22SAL109	34	I 1,4,[5],12:i:-	2022-11-27	2	Pediatrics	China	Guang Dong	Zhao Qing	Duan Zhou	Human	Feces	Infectious Diarrhea	Ⅴ	PRJCA039050	SAMC5009136	GWHGHUB00000000.1	/
22T000B1	311	S.Braenderup	2022-05-21	18	Emergency	China	Guang Dong	Zhao Qing	Duan Zhou	Human	Feces	Infectious Diarrhea,Acute Gastroenteritis	Ⅳ	PRJCA039050	SAMC5009138	GWHGHUD00000000.1	/
22T000B2	311	S.Braenderup	2022-05-21	18	Emergency	China	Guang Dong	Zhao Qing	Duan Zhou	Human	Feces	Infectious Diarrhea,Acute Gastroenteritis	Ⅳ	PRJCA039050	SAMC5009139	GWHGHUE00000000.1	/
22T000B3	311	S.Braenderup	2022-05-21	18	Emergency	China	Guang Dong	Zhao Qing	Duan Zhou	Human	Feces	Infectious Diarrhea,Acute Gastroenteritis	Ⅳ	PRJCA039050	SAMC5009137	GWHGHUC00000000.1	/
22ZQSRW46	14	S.Senftenberg	2022-09-30	/	/	China	Guang Dong	Zhao Qing	Duan Zhou	Food	Cooked Food	/	Ⅱ	PRJCA039050	SAMC5009335	GWHGIBS00000000.1	/
23F01	358	S.Goldcoast	2023-01-03	/	/	China	Guang Dong	Zhao Qing	Duan Zhou	Environment	Environmental Application Swab	/	Ⅱ	PRJCA039050	SAMC5009140	GWHGHUF00000000.1	CRA034578
23F02	1541	S.Corvallis	2023-02-16	/	/	China	Guang Dong	Zhao Qing	Duan Zhou	Environment	Environmental Application Swab	/	Ⅱ	PRJCA039050	SAMC5009141	GWHGHUG00000000.1	/
23F03	11	S.Enteritidis	2023-03-16	/	/	China	Guang Dong	Zhao Qing	Duan Zhou	Environment	Environmental Application Swab	/	Ⅲ	PRJCA039050	SAMC5009142	GWHGHUH00000000.1	/
23F04	11	S.Enteritidis	2023-03-16	/	/	China	Guang Dong	Zhao Qing	Duan Zhou	Environment	Environmental Application Swab	/	Ⅲ	PRJCA039050	SAMC5009143	GWHGHUI00000000.1	/
23F05	11	S.Enteritidis	2023-03-16	/	/	China	Guang Dong	Zhao Qing	Duan Zhou	Environment	Environmental Application Swab	/	Ⅲ	PRJCA039050	SAMC5009144	GWHGHUJ00000000.1	/
23F06	11	S.Enteritidis	2023-03-16	/	/	China	Guang Dong	Zhao Qing	Duan Zhou	Environment	Environmental Application Swab	/	Ⅲ	PRJCA039050	SAMC5009145	GWHGHUK00000000.1	/
23F07	1541	S.Corvallis	2023-03-16	/	/	China	Guang Dong	Zhao Qing	Duan Zhou	Environment	Environmental Application Swab	/	Ⅱ	PRJCA039050	SAMC5009146	GWHGHUL00000000.1	/
23F08	11	S.Enteritidis	2023-03-16	/	/	China	Guang Dong	Zhao Qing	Huai Ji	Environment	Chicken Manure	/	Ⅲ	PRJCA039050	SAMC5009147	GWHGHUM00000000.1	/
23F09	11	S.Enteritidis	2023-03-16	/	/	China	Guang Dong	Zhao Qing	Duan Zhou	Environment	Environmental Application Swab	/	Ⅲ	PRJCA039050	SAMC5009148	GWHGHUN00000000.1	/
23F10	11	S.Enteritidis	2023-04-25	/	/	China	Guang Dong	Zhao Qing	Guang Ning	Environment	Environmental Application Swab	/	Ⅲ	PRJCA039050	SAMC5009149	GWHGHUO00000000.1	/
23F11	1541	S.Corvallis	2023-05-02	/	/	China	Guang Dong	Zhao Qing	Duan Zhou	Environment	Environmental Application Swab	/	Ⅱ	PRJCA039050	SAMC5009150	GWHGHUP00000000.1	/
23F12	1541	S.Corvallis	2023-05-02	/	/	China	Guang Dong	Zhao Qing	Duan Zhou	Environment	Environmental Application Swab	/	Ⅱ	PRJCA039050	SAMC5009151	GWHGHUQ00000000.1	/
23F13	13	S.Agona	2023-05-02	/	/	China	Guang Dong	Zhao Qing	Gao Yao	Environment	Chicken Manure	/	Ⅱ	PRJCA039050	SAMC5009152	GWHGHUR00000000.1	/
23F14	11	S.Enteritidis	2023-06-09	/	/	China	Guang Dong	Zhao Qing	Duan Zhou	Environment	Environmental Application Swab	/	Ⅲ	PRJCA039050	SAMC5009153	GWHGHUS00000000.1	/
23F15	11	S.Enteritidis	2023-07-07	/	/	China	Guang Dong	Zhao Qing	De Qing	Environment	Environmental Application Swab	/	Ⅲ	PRJCA039050	SAMC5009154	GWHGHUT00000000.1	/
23F16	11	S.Enteritidis	2023-09-11	/	/	China	Guang Dong	Zhao Qing	Duan Zhou	Environment	Environmental Application Swab	/	Ⅲ	PRJCA039050	SAMC5009155	GWHGHUU00000000.1	/
23F17	19	S.Typhimurium	2023-12-16	/	/	China	Guang Dong	Zhao Qing	Duan Zhou	Environment	Sewage	/	Ⅴ	PRJCA039050	SAMC5009156	GWHGHUV00000000.1	/
23SAL004	34	I 1,4,[5],12:i:-	2023-01-16	7	Outpatient Clinic	China	Guang Dong	Zhao Qing	Duan Zhou	Human	Feces	Infectious Diarrhea	Ⅴ	PRJCA039050	SAMC5009157	GWHGHUW00000000.1	/
23SAL005	34	I 1,4,[5],12:i:-	2023-01-19	3	Outpatient Clinic	China	Guang Dong	Zhao Qing	Duan Zhou	Human	Feces	Infectious Diarrhea	Ⅴ	PRJCA039050	SAMC5009158	GWHGHUX00000000.1	/
23SAL006	34	I 1,4,[5],12:i:-	2023-02-03	78	Gastroenterology	China	Guang Dong	Zhao Qing	Duan Zhou	Human	Feces	Infectious Diarrhea	Ⅴ	PRJCA039050	SAMC5009159	GWHGHUY00000000.1	/
23SAL007	34	I 1,4,[5],12:i:-	2023-02-22	2	Outpatient Clinic	China	Guang Dong	Zhao Qing	Gao Yao	Human	Feces	Infectious Diarrhea	Ⅴ	PRJCA039050	SAMC5009160	GWHGHUZ00000000.1	/
23SAL008	34	I 1,4,[5],12:i:-	2023-03-04	1	Pediatrics	China	Guang Dong	Zhao Qing	Duan Zhou	Human	Feces	Infectious Diarrhea	Ⅴ	PRJCA039050	SAMC5009161	GWHGHVA00000000.1	/
23SAL009	358	S.Goldcoast	2023-03-04	1	Pediatrics	China	Guang Dong	Zhao Qing	Duan Zhou	Human	Blood	Septicemia	Ⅱ	PRJCA039050	SAMC5009162	GWHGHVB00000000.1	CRA034578
23SAL010	11	S.Enteritidis	2023-03-11	8M	Pediatrics	China	Guang Dong	Zhao Qing	Duan Zhou	Human	Feces	Infectious Diarrhea	Ⅲ	PRJCA039050	SAMC5009163	GWHGHVC00000000.1	/
23SAL011	34	I 1,4,[5],12:i:-	2023-03-26	1	Pediatrics	China	Guang Dong	Zhao Qing	Duan Zhou	Human	Feces	Infectious Diarrhea	Ⅴ	PRJCA039050	SAMC5009164	GWHGHVD00000000.1	/
23SAL012	34	I 1,4,[5],12:i:-	2023-03-27	49	Pediatrics	China	Guang Dong	Zhao Qing	De Qing	Human	Feces	Infectious Diarrhea	Ⅴ	PRJCA039050	SAMC5009165	GWHGHVE00000000.1	/
23SAL013	11	S.Enteritidis	2023-04-05	4	Gastroenterology	China	Guang Dong	Zhao Qing	Gao Yao	Human	Blood	Bacteremia	Ⅲ	PRJCA039050	SAMC5009166	GWHGHVF00000000.1	/
23SAL014	469	S.Rissen	2023-04-05	67	Pediatrics	China	Guang Dong	Zhao Qing	Feng Kai	Human	Feces	Infectious Diarrhea	Ⅱ	PRJCA039050	SAMC5009167	GWHGHVG00000000.1	/
23SAL015	34	I 1,4,[5],12:i:-	2023-04-08	2	Pediatrics	China	Guang Dong	Zhao Qing	Duan Zhou	Human	Feces	Infectious Diarrhea	Ⅴ	PRJCA039050	SAMC5009168	GWHGHVH00000000.1	/
23SAL016	155	S.London	2023-04-11	1	Pediatrics	China	Guang Dong	Zhao Qing	Duan Zhou	Human	Feces	Infectious Diarrhea	Ⅲ	PRJCA039050	SAMC5009169	GWHGHVI00000000.1	/
23SAL017	11	S.Enteritidis	2023-04-04	5M	Pediatrics	China	Guang Dong	Zhao Qing	Duan Zhou	Human	Feces	Infectious Diarrhea	Ⅲ	PRJCA039050	SAMC5009170	GWHGHVJ00000000.1	/
23SAL019	34	I 1,4,[5],12:i:-	2023-04-19	9M	Pediatrics	China	Guang Dong	Zhao Qing	Duan Zhou	Human	Feces	Infectious Diarrhea	Ⅴ	PRJCA039050	SAMC5009171	GWHGHVK00000000.1	/
23SAL020	34	I 1,4,[5],12:i:-	2023-04-22	9M	Pediatrics	China	Guang Dong	Zhao Qing	Duan Zhou	Human	Feces	Infectious Diarrhea	Ⅴ	PRJCA039050	SAMC5009172	GWHGHVL00000000.1	/
23SAL021	34	I 1,4,[5],12:i:-	2023-04-23	26	肺病科	China	Guang Dong	Zhao Qing	Duan Zhou	Human	Feces	Infectious Diarrhea	Ⅴ	PRJCA039050	SAMC5009173	GWHGHVM00000000.1	/
23SAL022	34	I 1,4,[5],12:i:-	2023-04-21	6	Pediatrics	China	Guang Dong	Zhao Qing	Duan Zhou	Human	Feces	Infectious Diarrhea	Ⅴ	PRJCA039050	SAMC5009174	GWHGHVN00000000.1	/
23SAL023	34	I 1,4,[5],12:i:-	2023-04-24	1	Pediatrics	China	Guang Dong	Zhao Qing	Feng Kai	Human	Feces	Infectious Diarrhea	Ⅴ	PRJCA039050	SAMC5009175	GWHGHVO00000000.1	/
23SAL024	34	I 1,4,[5],12:i:-	2023-04-13	19D	Pediatrics	China	Guang Dong	Zhao Qing	Gao Yao	Human	Feces	Infectious Diarrhea	Ⅴ	PRJCA039050	SAMC5009176	GWHGHVP00000000.1	/
23SAL025	11	S.Enteritidis	2023-05-04	34	Gastroenterology	China	Guang Dong	Zhao Qing	Duan Zhou	Human	Blood	Bacteremia	Ⅲ	PRJCA039050	SAMC5009177	GWHGHVQ00000000.1	/
23SAL026	32	S.Infantis	2023-05-06	7M	Pediatrics	China	Guang Dong	Zhao Qing	Duan Zhou	Human	Feces	Infectious Diarrhea	Ⅱ	PRJCA039050	SAMC5009178	GWHGHVR00000000.1	/
23SAL027	34	I 1,4,[5],12:i:-	2023-05-03	7M	Pediatrics	China	Guang Dong	Zhao Qing	Duan Zhou	Human	Feces	Infectious Diarrhea	Ⅴ	PRJCA039050	SAMC5009179	GWHGHVS00000000.1	/
23SAL028	34	I 1,4,[5],12:i:-	2023-05-12	4	Pediatrics	China	Guang Dong	Zhao Qing	De Qing	Human	Feces	Infectious Diarrhea	Ⅴ	PRJCA039050	SAMC5009180	GWHGHVT00000000.1	CRA034578
23SAL029	32	S.Infantis	2023-05-14	4M	Pediatrics	China	Guang Dong	Zhao Qing	Gao Yao	Human	Feces	Infectious Diarrhea	Ⅱ	PRJCA039050	SAMC5009181	GWHGHVU00000000.1	/
23SAL030	358	S.Goldcoast	2023-05-13	10M	Pediatrics	China	Guang Dong	Zhao Qing	Si Hui	Human	Feces	Infectious Diarrhea	Ⅱ	PRJCA039050	SAMC5009182	GWHGHVV00000000.1	CRA034578
23SAL031	48	S.Panama	2023-05-27	2	Pediatrics	China	Guang Dong	Zhao Qing	Duan Zhou	Human	Feces	Infectious Diarrhea	Ⅱ	PRJCA039050	SAMC5009183	GWHGHVW00000000.1	/
23SAL032	34	I 1,4,[5],12:i:-	2023-05-28	3	Pediatrics	China	Guang Dong	Zhao Qing	Duan Zhou	Human	Feces	Infectious Diarrhea	Ⅴ	PRJCA039050	SAMC5009184	GWHGHVX00000000.1	CRA034578
23SAL033	198	S.Kentucky	2023-05-31	3	Pediatrics	China	Guang Dong	Zhao Qing	Duan Zhou	Human	Feces	Infectious Diarrhea	Ⅱ	PRJCA039050	SAMC5009185	GWHGHVY00000000.1	CRA034578
23SAL034	32	S.Infantis	2023-06-03	9M	Pediatrics	China	Guang Dong	Zhao Qing	Gao Yao	Human	Feces	Infectious Diarrhea	Ⅱ	PRJCA039050	SAMC5009186	GWHGHVZ00000000.1	/
23SAL035	34	I 1,4,[5],12:i:-	2023-06-07	6M	Pediatrics	China	Guang Dong	Zhao Qing	Gao Yao	Human	Feces	Infectious Diarrhea	Ⅴ	PRJCA039050	SAMC5009187	GWHGHWA00000000.1	/
23SAL036	34	I 1,4,[5],12:i:-	2023-06-05	2	Pediatrics	China	Guang Dong	Zhao Qing	Duan Zhou	Human	Feces	Infectious Diarrhea	Ⅴ	PRJCA039050	SAMC5009188	GWHGHWB00000000.1	/
23SAL037	48	S.Panama	2023-06-03	57	Gastroenterology	China	Guang Dong	Zhao Qing	Gao Yao	Human	Feces	Infectious Diarrhea	Ⅱ	PRJCA039050	SAMC5009189	GWHGHWC00000000.1	/
23SAL038	11	S.Enteritidis	2023-06-09	3	Pediatrics	China	Guang Dong	Zhao Qing	Duan Zhou	Human	Feces	Infectious Diarrhea	Ⅲ	PRJCA039050	SAMC5009190	GWHGHWD00000000.1	/
23SAL039	34	I 1,4,[5],12:i:-	2023-06-10	11M	Pediatrics	China	Guang Dong	Zhao Qing	Duan Zhou	Human	Feces	Infectious Diarrhea	Ⅴ	PRJCA039050	SAMC5009191	GWHGHWE00000000.1	/
23SAL040	19	S.Typhimurium	2023-06-10	10M	Pediatrics	China	Guang Dong	Zhao Qing	Gao Yao	Human	Feces	Infectious Diarrhea	Ⅴ	PRJCA039050	SAMC5009192	GWHGHWF00000000.1	/
23SAL041	19	S.Typhimurium	2023-06-18	1	Pediatrics	China	Guang Dong	Zhao Qing	Duan Zhou	Human	Feces	Infectious Diarrhea	Ⅴ	PRJCA039050	SAMC5009193	GWHGHWG00000000.1	CRA034578
23SAL042	34	I 1,4,[5],12:i:-	2023-06-14	9M	Pediatrics	China	Guang Dong	Zhao Qing	Duan Zhou	Human	Feces	Infectious Diarrhea	Ⅴ	PRJCA039050	SAMC5009194	GWHGHWH00000000.1	/
23SAL043	34	I 1,4,[5],12:i:-	2023-06-11	1	Pediatrics	China	Guang Dong	Zhao Qing	Duan Zhou	Human	Feces	Infectious Diarrhea	Ⅴ	PRJCA039050	SAMC5009195	GWHGHWI00000000.1	/
23SAL044	29	S.Stanley	2023-06-15	4	Pediatrics	China	Guang Dong	Zhao Qing	Duan Zhou	Human	Feces	Infectious Diarrhea	Ⅳ	PRJCA039050	SAMC5009196	GWHGHWJ00000000.1	/
23SAL045	7612	S.Kottbus	2023-06-15	1	Pediatrics	China	Guang Dong	Zhao Qing	Ding Hu	Human	Feces	Infectious Diarrhea	Ⅳ	PRJCA039050	SAMC5009197	GWHGHWK00000000.1	/
23SAL046	451	S.Pomona	2023-06-17	4M	Pediatrics	China	Guang Dong	Zhao Qing	Duan Zhou	Human	Feces	Infectious Diarrhea	Ⅱ	PRJCA039050	SAMC5009198	GWHGHWL00000000.1	/
23SAL047	34	I 1,4,[5],12:i:-	2023-06-25	2M	Pediatrics	China	Guang Dong	Zhao Qing	Gao Yao	Human	Feces	Infectious Diarrhea	Ⅴ	PRJCA039050	SAMC5009199	GWHGHWM00000000.1	CRA034578
23SAL048	34	I 1,4,[5],12:i:-	2023-06-27	2	Pediatrics	China	Guang Dong	Zhao Qing	Duan Zhou	Human	Feces	Infectious Diarrhea	Ⅴ	PRJCA039050	SAMC5009200	GWHGHWN00000000.1	/
23SAL049	34	I 1,4,[5],12:i:-	2023-06-28	1	Pediatrics	China	Guang Dong	Zhao Qing	Duan Zhou	Human	Feces	Infectious Diarrhea	Ⅴ	PRJCA039050	SAMC5009201	GWHGHWO00000000.1	/
23SAL050	34	I 1,4,[5],12:i:-	2023-07-01	1	Pediatrics	China	Guang Dong	Zhao Qing	Duan Zhou	Human	Feces	Infectious Diarrhea	Ⅴ	PRJCA039050	SAMC5009202	GWHGHWP00000000.1	/
23SAL051	11	S.Enteritidis	2023-06-21	2	Pediatrics	China	Guang Dong	Zhao Qing	Duan Zhou	Human	Feces	Infectious Diarrhea	Ⅲ	PRJCA039050	SAMC5009203	GWHGHWQ00000000.1	/
23SAL052	34	I 1,4,[5],12:i:-	2023-06-26	1	Pediatrics	China	Guang Dong	Zhao Qing	Si Hui	Human	Feces	Infectious Diarrhea	Ⅴ	PRJCA039050	SAMC5009204	GWHGHWR00000000.1	/
23SAL053	34	I 1,4,[5],12:i:-	2023-06-27	8M	Pediatrics	China	Guang Dong	Zhao Qing	Duan Zhou	Human	Feces	Infectious Diarrhea	Ⅴ	PRJCA039050	SAMC5009205	GWHGHWS00000000.1	CRA034578
23SAL054	11	S.Enteritidis	2023-07-01	78	Pulmonology	China	Guang Dong	Zhao Qing	Duan Zhou	Human	Blood	Bacteremia	Ⅲ	PRJCA039050	SAMC5009206	GWHGHWT00000000.1	/
23SAL055	34	I 1,4,[5],12:i:-	2023-06-30	9M	Pediatrics	China	Guang Dong	Zhao Qing	Feng Kai	Human	Feces	Infectious Diarrhea	Ⅴ	PRJCA039050	SAMC5009207	GWHGHWU00000000.1	/
23SAL056	155	S.London	2023-07-06	4M	Outpatient Clinic	China	Guang Dong	Zhao Qing	Ding Hu	Human	Feces	Infectious Diarrhea	Ⅲ	PRJCA039050	SAMC5009208	GWHGHWV00000000.1	/
23SAL057	11	S.Enteritidis	2023-07-07	5	Pediatrics	China	Guang Dong	Zhao Qing	Duan Zhou	Human	Feces	Infectious Diarrhea	Ⅲ	PRJCA039050	SAMC5009209	GWHGHWW00000000.1	/
23SAL058	34	S.Typhimurium	2023-07-09	2	Pediatrics	China	Guang Dong	Zhao Qing	Duan Zhou	Human	Feces	Infectious Diarrhea	Ⅴ	PRJCA039050	SAMC5009210	GWHGHWX00000000.1	CRA034578
23SAL059	29	S.Stanley	2023-07-08	10M	Outpatient Clinic	China	Guang Dong	Zhao Qing	Duan Zhou	Human	Feces	Infectious Diarrhea	Ⅳ	PRJCA039050	SAMC5009211	GWHGHWY00000000.1	/
23SAL060	19	S.Typhimurium	2023-07-09	9M	Pediatrics	China	Guang Dong	Zhao Qing	Duan Zhou	Human	Feces	Infectious Diarrhea	Ⅴ	PRJCA039050	SAMC5009212	GWHGHWZ00000000.1	/
23SAL061	34	S.Typhimurium	2023-07-10	1	Pediatrics	China	Guang Dong	Zhao Qing	Duan Zhou	Human	Feces	Infectious Diarrhea	Ⅴ	PRJCA039050	SAMC5009213	GWHGHXA00000000.1	/
23SAL062	40	S.Derby	2023-07-03	9M	Pediatrics	China	Guang Dong	Zhao Qing	Duan Zhou	Human	Feces	Infectious Diarrhea	Ⅱ	PRJCA039050	SAMC5009214	GWHGHXB00000000.1	/
23SAL063	34	I 1,4,[5],12:i:-	2023-07-04	2M	Pediatrics	China	Guang Dong	Zhao Qing	Duan Zhou	Human	Feces	Infectious Diarrhea	Ⅴ	PRJCA039050	SAMC5009215	GWHGHXC00000000.1	CRA034578
23SAL064	34	I 1,4,[5],12:i:-	2023-07-04	1	Pediatrics	China	Guang Dong	Zhao Qing	Duan Zhou	Human	Feces	Infectious Diarrhea	Ⅴ	PRJCA039050	SAMC5009216	GWHGHXD00000000.1	/
23SAL065	11	S.Enteritidis	2023-07-22	1	Pediatrics	China	Guang Dong	Zhao Qing	Gao Yao	Human	Feces	Infectious Diarrhea	Ⅲ	PRJCA039050	SAMC5009217	GWHGHXE00000000.1	/
23SAL066	34	S.Typhimurium	2023-07-15	8M	Pediatrics	China	Guang Dong	Zhao Qing	Duan Zhou	Human	Feces	Infectious Diarrhea	Ⅴ	PRJCA039050	SAMC5009218	GWHGHXF00000000.1	/
23SAL067	34	I 1,4,[5],12:i:-	2023-07-16	6	Pediatrics	China	Guang Dong	Zhao Qing	Duan Zhou	Human	Feces	Infectious Diarrhea	Ⅴ	PRJCA039050	SAMC5009219	GWHGHXG00000000.1	/
23SAL068	19	S.Typhimurium	2023-07-23	1	Pediatrics	China	Guang Dong	Zhao Qing	Duan Zhou	Human	Feces	Infectious Diarrhea	Ⅴ	PRJCA039050	SAMC5009220	GWHGHXH00000000.1	/
23SAL069	19	S.Typhimurium	2023-07-16	6	Pediatrics	China	Guang Dong	Zhao Qing	Duan Zhou	Human	Feces	Infectious Diarrhea	Ⅴ	PRJCA039050	SAMC5009221	GWHGHXI00000000.1	/
23SAL070	32	S.Infantis	2023-07-16	4M	Pediatrics	China	Guang Dong	Zhao Qing	Duan Zhou	Human	Feces	Infectious Diarrhea	Ⅱ	PRJCA039050	SAMC5009222	GWHGHXJ00000000.1	/
23SAL071	469	S.Rissen	2023-07-24	7M	Pediatrics	China	Guang Dong	Zhao Qing	Duan Zhou	Human	Feces	Infectious Diarrhea	Ⅱ	PRJCA039050	SAMC5009223	GWHGHXK00000000.1	/
23SAL072	469	S.Rissen	2023-07-24	1	Pediatrics	China	Guang Dong	Zhao Qing	Duan Zhou	Human	Feces	Infectious Diarrhea	Ⅱ	PRJCA039050	SAMC5009224	GWHGHXL00000000.1	/
23SAL073	11	S.Enteritidis	2023-07-22	82	Neurology	China	Guang Dong	Zhao Qing	Duan Zhou	Human	Feces	Infectious Diarrhea	Ⅲ	PRJCA039050	SAMC5009225	GWHGHXM00000000.1	/
23SAL074	34	I 1,4,[5],12:i:-	2023-07-30	1	Pediatrics	China	Guang Dong	Zhao Qing	Duan Zhou	Human	Feces	Infectious Diarrhea	Ⅴ	PRJCA039050	SAMC5009226	GWHGHXN00000000.1	/
23SAL075	32	S.Infantis	2023-08-03	25	Emergency	China	Guang Dong	Zhao Qing	Duan Zhou	Human	Feces	Infectious Diarrhea	Ⅱ	PRJCA039050	SAMC5009227	GWHGHXO00000000.1	/
23SAL076	19	S.Typhimurium	2023-08-06	1	Pediatrics	China	Guang Dong	Zhao Qing	Duan Zhou	Human	Feces	Infectious Diarrhea	Ⅴ	PRJCA039050	SAMC5009228	GWHGHXP00000000.1	/
23SAL077	2889	S.Poona	2023-08-10	1	Pediatrics	China	Guang Dong	Zhao Qing	Duan Zhou	Human	Feces	Infectious Diarrhea	Ⅱ	PRJCA039050	SAMC5009229	GWHGHXQ00000000.1	/
23SAL078	34	I 1,4,[5],12:i:-	2023-08-11	71	Gastroenterology	China	Guang Dong	Zhao Qing	Ding Hu	Human	Feces	Infectious Diarrhea	Ⅴ	PRJCA039050	SAMC5009230	GWHGHXR00000000.1	/
23SAL079	34	I 1,4,[5],12:i:-	2023-08-10	24	Gastroenterology	China	Guang Dong	Zhao Qing	Duan Zhou	Human	Feces	Infectious Diarrhea	Ⅴ	PRJCA039050	SAMC5009231	GWHGHXX00000000.1	/
23SAL080	29	S.Stanley	2023-08-03	1	Pediatrics	China	Guang Dong	Zhao Qing	Duan Zhou	Human	Feces	Infectious Diarrhea	Ⅳ	PRJCA039050	SAMC5009232	GWHGHXT00000000.1	/
23SAL081	2889	S.Poona	2023-08-01	1	Pediatrics	China	Guang Dong	Zhao Qing	Duan Zhou	Human	Blood	Bacteremia	Ⅱ	PRJCA039050	SAMC5009233	GWHGHXU00000000.1	/
23SAL082	82	S.Muenchen	2023-08-09	42	Gastroenterology	China	Guang Dong	Zhao Qing	Duan Zhou	Human	Feces	Infectious Diarrhea	Ⅳ	PRJCA039050	SAMC5009234	GWHGHXV00000000.1	/
23SAL083	19	S.Typhimurium	2023-08-14	1	Pediatrics	China	Guang Dong	Zhao Qing	Duan Zhou	Human	Feces	Infectious Diarrhea	Ⅴ	PRJCA039050	SAMC5009235	GWHGHXW00000000.1	/
23SAL084	34	I 1,4,[5],12:i:-	2023-08-08	2	Pediatrics	China	Guang Dong	Zhao Qing	Feng Kai	Human	Feces	Infectious Diarrhea	Ⅴ	PRJCA039050	SAMC5009236	GWHGHXX00000000.1	/
23SAL085	34	I 1,4,[5],12:i:-	2023-08-09	1	Pediatrics	China	Guang Dong	Zhao Qing	De Qing	Human	Feces	Infectious Diarrhea	Ⅴ	PRJCA039050	SAMC5009237	GWHGHXY00000000.1	/
23SAL086	34	I 1,4,[5],12:i:-	2023-08-17	2	Pediatrics	China	Guang Dong	Zhao Qing	Gao Yao	Human	Feces	Infectious Diarrhea	Ⅴ	PRJCA039050	SAMC5009238	GWHGHXZ00000000.1	/
23SAL087	34	I 1,4,[5],12:i:-	2023-08-16	2	Pediatrics	China	Guang Dong	Zhao Qing	Gao Yao	Human	Feces	Infectious Diarrhea	Ⅴ	PRJCA039050	SAMC5009239	GWHGHYA00000000.1	/
23SAL088	11	S.Enteritidis	2023-08-16	6	Pediatrics	China	Guang Dong	Zhao Qing	Duan Zhou	Human	Feces	Infectious Diarrhea	Ⅲ	PRJCA039050	SAMC5009240	GWHGHYB00000000.1	/
23SAL089	34	I 1,4,[5],12:i:-	2023-08-14	1	Pediatrics	China	Guang Dong	Zhao Qing	Duan Zhou	Human	Feces	Infectious Diarrhea	Ⅴ	PRJCA039050	SAMC5009241	GWHGHYC00000000.1	/
23SAL090	29	S.Stanley	2023-08-27	1	Pediatrics	China	Guang Dong	Zhao Qing	Gao Yao	Human	Feces	Infectious Diarrhea	Ⅳ	PRJCA039050	SAMC5009242	GWHGHYD00000000.1	/
23SAL091	34	I 1,4,[5],12:i:-	2023-08-28	5M	Pediatrics	China	Guang Dong	Zhao Qing	Duan Zhou	Human	Feces	Infectious Diarrhea	Ⅴ	PRJCA039050	SAMC5009243	GWHGHYE00000000.1	/
23SAL092	34	I 1,4,[5],12:i:-	2023-09-04	9M	Pediatrics	China	Guang Dong	Zhao Qing	Duan Zhou	Human	Feces	Infectious Diarrhea	Ⅴ	PRJCA039050	SAMC5009244	GWHGHYF00000000.1	/
23SAL093	19	S.Typhimurium	2023-09-03	2	Pediatrics	China	Guang Dong	Zhao Qing	Duan Zhou	Human	Feces	Infectious Diarrhea	Ⅴ	PRJCA039050	SAMC5009245	GWHGHYG00000000.1	/
23SAL094	469	S.Rissen	2023-09-04	1	Pediatrics	China	Guang Dong	Zhao Qing	Duan Zhou	Human	Feces	Infectious Diarrhea	Ⅱ	PRJCA039050	SAMC5009246	GWHGHYH00000000.1	/
23SAL095	34	I 1,4,[5],12:i:-	2023-08-30	10M	Pediatrics	China	Guang Dong	Zhao Qing	Duan Zhou	Human	Feces	Infectious Diarrhea	Ⅴ	PRJCA039050	SAMC5009247	GWHGHYI00000000.1	/
23SAL096	19	S.Typhimurium	2023-08-31	1	Pediatrics	China	Guang Dong	Zhao Qing	Duan Zhou	Human	Feces	Infectious Diarrhea	Ⅴ	PRJCA039050	SAMC5009248	GWHGHYJ00000000.1	/
23SAL097	29	S.Stanley	2023-09-09	11M	Pediatrics	China	Guang Dong	Zhao Qing	Duan Zhou	Human	Feces	Infectious Diarrhea	Ⅳ	PRJCA039050	SAMC5009249	GWHGHYK00000000.1	/
23SAL098	34	I 1,4,[5],12:i:-	2023-09-06	9M	Pediatrics	China	Guang Dong	Zhao Qing	Duan Zhou	Human	Feces	Infectious Diarrhea	Ⅴ	PRJCA039050	SAMC5009250	GWHGHYL00000000.1	/
23SAL099	198	S.Kentucky	2023-09-03	39	Gastroenterology	China	Guang Dong	Zhao Qing	Duan Zhou	Human	Feces	Infectious Diarrhea	Ⅱ	PRJCA039050	SAMC5009251	GWHGHYM00000000.1	CRA034578
23SAL100	34	I 1,4,[5],12:i:-	2023-09-10	3	Pediatrics	China	Guang Dong	Zhao Qing	Guang Ning	Human	Feces	Infectious Diarrhea	Ⅴ	PRJCA039050	SAMC5009252	GWHGHYN00000000.1	/
23SAL101	214	S.Litchfield	2023-09-11	1	Pediatrics	China	Guang Dong	Zhao Qing	Duan Zhou	Human	Feces	Infectious Diarrhea	Ⅳ	PRJCA039050	SAMC5009253	GWHGHYO00000000.1	/
23SAL102	155	S.London	2023-09-12	17	Pediatrics	China	Guang Dong	Zhao Qing	Duan Zhou	Human	Feces	Infectious Diarrhea	Ⅲ	PRJCA039050	SAMC5009254	GWHGHYP00000000.1	/
23SAL103	1750	S.Virchow	2023-09-06	1D	Pediatrics	China	Guang Dong	Zhao Qing	Duan Zhou	Human	Feces	Infectious Diarrhea	Ⅳ	PRJCA039050	SAMC5009255	GWHGHYQ00000000.1	/
23SAL104	34	I 1,4,[5],12:i:-	2023-09-07	1	Pediatrics	China	Guang Dong	Zhao Qing	Duan Zhou	Human	Feces	Infectious Diarrhea	Ⅴ	PRJCA039050	SAMC5009256	GWHGHYR00000000.1	/
23SAL105	34	I 1,4,[5],12:i:-	2023-09-10	83	Gastroenterology	China	Guang Dong	Zhao Qing	Duan Zhou	Human	Feces	Infectious Diarrhea	Ⅴ	PRJCA039050	SAMC5009257	GWHGHYX00000000.1	/
23SAL106	34	I 1,4,[5],12:i:-	2023-09-30	2	Pediatrics	China	Guang Dong	Zhao Qing	Ding Hu	Human	Feces	Infectious Diarrhea	Ⅴ	PRJCA039050	SAMC5009258	GWHGHYT00000000.1	/
23SAL108	34	I 1,4,[5],12:i:-	2023-09-22	2	Pediatrics	China	Guang Dong	Zhao Qing	Duan Zhou	Human	Feces	Infectious Diarrhea	Ⅴ	PRJCA039050	SAMC5009259	GWHGHYU00000000.1	/
23SAL109	34	I 1,4,[5],12:i:-	2023-09-21	2	Pediatrics	China	Guang Dong	Zhao Qing	De Qing	Human	Feces	Infectious Diarrhea	Ⅴ	PRJCA039050	SAMC5009260	GWHGHYV00000000.1	/
23SAL110	358	S.Goldcoast	2023-09-22	1	Emergency	China	Guang Dong	Zhao Qing	Duan Zhou	Human	Feces	Infectious Diarrhea	Ⅱ	PRJCA039050	SAMC5009261	GWHGHYW00000000.1	CRA034578
23SAL111	34	I 1,4,[5],12:i:-	2023-09-29	10M	Pediatrics	China	Guang Dong	Zhao Qing	Duan Zhou	Human	Feces	Infectious Diarrhea	Ⅴ	PRJCA039050	SAMC5009262	GWHGHYX00000000.1	/
23SAL112	36	I 1,4,[5],12:i:-	2023-09-28	1	Pediatrics	China	Guang Dong	Zhao Qing	Guang Ning	Human	Feces	Infectious Diarrhea	Ⅳ	PRJCA039050	SAMC5009263	GWHGHYY00000000.1	/
23SAL113	19	S.Typhimurium	2023-10-08	6M	Pediatrics	China	Guang Dong	Zhao Qing	Huai Ji	Human	Feces	Infectious Diarrhea	Ⅴ	PRJCA039050	SAMC5009264	GWHGHYZ00000000.1	/
23SAL114	34	I 1,4,[5],12:i:-	2023-10-08	8M	Pediatrics	China	Guang Dong	Zhao Qing	Duan Zhou	Human	Feces	Infectious Diarrhea	Ⅴ	PRJCA039050	SAMC5009265	GWHGHZA00000000.1	/
23SAL115	34	I 1,4,[5],12:i:-	2023-10-09	2	Pediatrics	China	Guang Dong	Zhao Qing	Duan Zhou	Human	Feces	Infectious Diarrhea	Ⅴ	PRJCA039050	SAMC5009266	GWHGHZB00000000.1	/
23SAL116	34	I 1,4,[5],12:i:-	2023-10-19	4	Pediatrics	China	Guang Dong	Zhao Qing	Duan Zhou	Human	Feces	Infectious Diarrhea	Ⅴ	PRJCA039050	SAMC5009267	GWHGHZC00000000.1	/
23SAL117	34	I 1,4,[5],12:i:-	2023-10-17	9M	Pediatrics	China	Guang Dong	Zhao Qing	Duan Zhou	Human	Feces	Infectious Diarrhea	Ⅴ	PRJCA039050	SAMC5009268	GWHGHZD00000000.1	/
23SAL118	19	S.Typhimurium	2023-10-05	1	Pediatrics	China	Guang Dong	Zhao Qing	Duan Zhou	Human	Feces	Infectious Diarrhea	Ⅴ	PRJCA039050	SAMC5009269	GWHGHZE00000000.1	/
23SAL119	34	I 1,4,[5],12:i:-	2023-10-05	4M	Pediatrics	China	Guang Dong	Zhao Qing	Duan Zhou	Human	Feces	Infectious Diarrhea	Ⅴ	PRJCA039050	SAMC5009270	GWHGHZF00000000.1	/
23SAL120	34	I 1,4,[5],12:i:-	2023-10-01	1	Pediatrics	China	Guang Dong	Zhao Qing	Duan Zhou	Human	Feces	Infectious Diarrhea	Ⅴ	PRJCA039050	SAMC5009271	GWHGHZG00000000.1	CRA034578
23SAL121	34	I 1,4,[5],12:i:-	2023-10-01	9M	Pediatrics	China	Guang Dong	Zhao Qing	Duan Zhou	Human	Feces	Infectious Diarrhea	Ⅴ	PRJCA039050	SAMC5009272	GWHGHZH00000000.1	/
23SAL122	34	I 1,4,[5],12:i:-	2023-10-04	2	Pediatrics	China	Guang Dong	Zhao Qing	Duan Zhou	Human	Feces	Infectious Diarrhea	Ⅴ	PRJCA039050	SAMC5009273	GWHGHZI00000000.1	/
23SAL123	34	I 1,4,[5],12:i:-	2023-10-04	1	Pediatrics	China	Guang Dong	Zhao Qing	Duan Zhou	Human	Feces	Infectious Diarrhea	Ⅴ	PRJCA039050	SAMC5009274	GWHGHZJ00000000.1	/
23SAL124	34	I 1,4,[5],12:i:-	2023-10-04	2	Pediatrics	China	Guang Dong	Zhao Qing	Duan Zhou	Human	Feces	Infectious Diarrhea	Ⅴ	PRJCA039050	SAMC5009275	GWHGHZK00000000.1	CRA034578
23SAL125	34	I 1,4,[5],12:i:-	2023-11-04	10M	Pediatrics	China	Guang Dong	Zhao Qing	Guang Ning	Human	Feces	Infectious Diarrhea	Ⅴ	PRJCA039050	SAMC5009276	GWHGHZL00000000.1	/
23SAL126	469	S.Rissen	2023-11-03	2	Pediatrics	China	Guang Dong	Zhao Qing	Duan Zhou	Human	Feces	Infectious Diarrhea	Ⅱ	PRJCA039050	SAMC5009277	GWHGHZM00000000.1	/
23SAL127	469	S.Rissen	2023-10-22	57	Endocrine and Hematology	China	Guang Dong	Zhao Qing	Duan Zhou	Human	Feces	Infectious Diarrhea	Ⅱ	PRJCA039050	SAMC5009278	GWHGHZN00000000.1	/
23SAL128	34	I 1,4,[5],12:i:-	2023-11-03	4	Pediatrics	China	Guang Dong	Zhao Qing	Gao Yao	Human	Feces	Infectious Diarrhea	Ⅴ	PRJCA039050	SAMC5009279	GWHGHZO00000000.1	/
23SAL129	34	I 1,4,[5],12:i:-	2023-10-28	4	Pediatrics	China	Guang Dong	Zhao Qing	Duan Zhou	Human	Feces	Infectious Diarrhea	Ⅴ	PRJCA039050	SAMC5009280	GWHGHZP00000000.1	/
23SAL130	198	S.Kentucky	2023-10-24	5M	Pediatrics	China	Guang Dong	Zhao Qing	Gao Yao	Human	Feces	Infectious Diarrhea	Ⅱ	PRJCA039050	SAMC5009281	GWHGHZQ00000000.1	CRA034578
23SAL131	34	I 1,4,[5],12:i:-	2023-11-03	7M	Pediatrics	China	Guang Dong	Zhao Qing	Duan Zhou	Human	Feces	Infectious Diarrhea	Ⅴ	PRJCA039050	SAMC5009282	GWHGHZR00000000.1	/
23SAL132	36	I 1,4,[5],12:i:-	2023-11-15	1	Pediatrics	China	Guang Dong	Zhao Qing	Duan Zhou	Human	Feces	Infectious Diarrhea	Ⅳ	PRJCA039050	SAMC5009283	GWHGHZS00000000.1	/
23SAL133	34	I 1,4,[5],12:i:-	2023-11-30	67	Gastroenterology	China	Guang Dong	Zhao Qing	Gao Yao	Human	Feces	Infectious Diarrhea	Ⅴ	PRJCA039050	SAMC5009284	GWHGHZT00000000.1	/
23SAL134	469	S.Rissen	2023-11-30	5M	Pediatrics	China	Guang Dong	Zhao Qing	Duan Zhou	Human	Feces	Infectious Diarrhea	Ⅱ	PRJCA039050	SAMC5009285	GWHGHZU00000000.1	/
23SAL135	292	S.Albany	2023-11-25	69	Gastroenterology	China	Guang Dong	Zhao Qing	Duan Zhou	Human	Feces	Infectious Diarrhea	Ⅱ	PRJCA039050	SAMC5009286	GWHGHZV00000000.1	CRA034578
23SAL136	34	I 1,4,[5],12:i:-	2023-11-19	3	Pediatrics	China	Guang Dong	Zhao Qing	Duan Zhou	Human	Feces	Infectious Diarrhea	Ⅴ	PRJCA039050	SAMC5009287	GWHGHZW00000000.1	CRA034578
23SAL138	34	I 1,4,[5],12:i:-	2023-12-03	54	Gastroenterology	China	Guang Dong	Zhao Qing	Duan Zhou	Human	Feces	Infectious Diarrhea	Ⅴ	PRJCA039050	SAMC5009288	GWHGHZX00000000.1	/
23ZQTCR01	469	S.Rissen	2023-05-11	/	/	China	Guang Dong	Zhao Qing	Guang Ning	Food	Cooked Food	/	Ⅱ	PRJCA039050	SAMC5009336	GWHGIBT00000000.1	/
23ZQXJS002	4	S.Montevideo	2023-02-16	/	/	China	Guang Dong	Zhao Qing	Huai Ji	Food	Cooked Food	/	Ⅱ	PRJCA039050	SAMC5009337	GWHGIBU00000000.1	/
23ZQXYZ07	469	S.Rissen	2023-04-10	/	/	China	Guang Dong	Zhao Qing	Duan Zhou	Food	Cooked Food	/	Ⅱ	PRJCA039050	SAMC5009338	GWHGIBV00000000.1	/
24CF1001	1541	S.Corvallis	2024-02-02	2	Pediatrics	China	Guang Dong	Zhao Qing	Duan Zhou	Environment	Sewage	/	Ⅱ	PRJCA039050	SAMC5009289	GWHGHZY00000000.1	/
24CF1002	198	S.Kentucky	2024-01-20	1	Pediatrics	China	Guang Dong	Zhao Qing	Duan Zhou	Environment	Sewage	/	Ⅱ	PRJCA039050	SAMC5009290	GWHGHZZ00000000.1	/
24CF1003	11	S.Enteritidis	2024-01-19	/	/	China	Guang Dong	Zhao Qing	Duan Zhou	Environment	Sewage	/	Ⅲ	PRJCA039050	SAMC5009291	GWHGIAA00000000.1	/
24CF1004	155	S.London	2024-02-01	/	/	China	Guang Dong	Zhao Qing	Duan Zhou	Environment	Sewage	/	Ⅲ	PRJCA039050	SAMC5009292	GWHGIAB00000000.1	CRA034578
24CF1005	434	S.Hvittingfoss	2024-01-20	/	/	China	Guang Dong	Zhao Qing	Duan Zhou	Environment	Sewage	/	Ⅳ	PRJCA039050	SAMC5009293	GWHGIAC00000000.1	/
24CF1006	469	S.Rissen	2024-02-11	/	/	China	Guang Dong	Zhao Qing	Duan Zhou	Environment	Sewage	/	Ⅱ	PRJCA039050	SAMC5009294	GWHGIAD00000000.1	/
24CF1301	19	S.Typhimurium	2024-01-23	/	/	China	Guang Dong	Zhao Qing	Duan Zhou	Environment	Sewage	/	Ⅴ	PRJCA039050	SAMC5009295	GWHGIAE00000000.1	/
24CF1501	34	I 1,4,[5],12:i:-	2024-01-22	/	/	China	Guang Dong	Zhao Qing	Gao Yao	Environment	Sewage	/	Ⅴ	PRJCA039050	SAMC5009296	GWHGIAF00000000.1	/
24CF1504	A2	S.I B:f,g,s:l,v	2024-01-26	/	/	China	Guang Dong	Zhao Qing	Gao Yao	Environment	Sewage	/	Ⅲ	PRJCA039050	SAMC5009297	GWHGIAG00000000.1	/
24CF1508	13	S.Agona	2024-01-30	/	/	China	Guang Dong	Zhao Qing	Gao Yao	Environment	Sewage	/	Ⅱ	PRJCA039050	SAMC5009298	GWHGIAH00000000.1	/
24CF2003	155	S.London	2024-01-30	/	/	China	Guang Dong	Zhao Qing	Duan Zhou	Environment	Sewage	/	Ⅲ	PRJCA039050	SAMC5009299	GWHGIAI00000000.1	/
24CF2004	358	S.Goldcoast	2024-02-01	/	/	China	Guang Dong	Zhao Qing	Duan Zhou	Environment	Sewage	/	Ⅱ	PRJCA039050	SAMC5009300	GWHGIAJ00000000.1	CRA034578
24F018	343	S.Chester	2024-02-05	/	/	China	Guang Dong	Zhao Qing	Duan Zhou	Environment	Environmental Application Swab	/	Ⅱ	PRJCA039050	SAMC5009301	GWHGIAK00000000.1	/
24F019	343	S.Chester	2024-02-05	/	/	China	Guang Dong	Zhao Qing	Duan Zhou	Environment	Environmental Application Swab	/	Ⅱ	PRJCA039050	SAMC5009302	GWHGIAL00000000.1	/
24F020	11	S.Enteritidis	2024-02-06	/	/	China	Guang Dong	Zhao Qing	Duan Zhou	Environment	Environmental Application Swab	/	Ⅲ	PRJCA039050	SAMC5009303	GWHGIAM00000000.1	/
24F021	11	S.Enteritidis	2024-02-25	/	/	China	Guang Dong	Zhao Qing	Duan Zhou	Environment	Environmental Application Swab	/	Ⅲ	PRJCA039050	SAMC5009304	GWHGIAN00000000.1	/
24F022	2133	S.Brancaster	2024-02-27	/	/	China	Guang Dong	Zhao Qing	Duan Zhou	Environment	Environmental Application Swab	/	Ⅱ	PRJCA039050	SAMC5009305	GWHGIAO00000000.1	CRA034578
24F023	34	I 1,4,[5],12:i:-	2024-03-27	/	/	China	Guang Dong	Zhao Qing	Duan Zhou	Environment	Environmental Application Swab	/	Ⅴ	PRJCA039050	SAMC5009306	GWHGIAP00000000.1	/
24F024	27	S.Saintpaul	2024-03-08	/	/	China	Guang Dong	Zhao Qing	Duan Zhou	Environment	Environmental Application Swab	/	Ⅳ	PRJCA039050	SAMC5009307	GWHGIAQ00000000.1	/
24F025	198	S.Kentucky	2024-03-16	/	/	China	Guang Dong	Zhao Qing	Duan Zhou	Environment	Environmental Application Swab	/	Ⅱ	PRJCA039050	SAMC5009308	GWHGIAR00000000.1	/
24SAL031	155	S.London	2024-03-10	1	Pediatrics	China	Guang Dong	Zhao Qing	Feng Kai	Human	Blood	Bacteremia	Ⅲ	PRJCA039050	SAMC5009309	GWHGIAS00000000.1	/
24SAL032	29	S.Stanley	2024-03-07	3	Pediatrics	China	Guang Dong	Zhao Qing	Duan Zhou	Human	Feces	Infectious Diarrhea	Ⅳ	PRJCA039050	SAMC5009310	GWHGIAT00000000.1	/
24SAL033	34	I 1,4,[5],12:i:-	2024-03-10	3	Pediatrics	China	Guang Dong	Zhao Qing	Gao Yao	Human	Feces	Infectious Diarrhea	Ⅴ	PRJCA039050	SAMC5009311	GWHGIAU00000000.1	/
24SAL034	34	I 1,4,[5],12:i:-	2024-02-21	8	Pediatrics	China	Guang Dong	Zhao Qing	Gao Yao	Human	Feces	Infectious Diarrhea	Ⅴ	PRJCA039050	SAMC5009312	GWHGIAV00000000.1	/
24SAL035	19	S.Typhimurium	2024-03-19	9	Pediatrics	China	Guang Dong	Zhao Qing	Duan Zhou	Human	Feces	Infectious Diarrhea	Ⅴ	PRJCA039050	SAMC5009313	GWHGIAW00000000.1	/
24SAL043	2040	S.Indiana	2024-02-14	16	Outpatient Clinic	China	Guang Dong	Zhao Qing	Duan Zhou	Human	Feces	Infectious Diarrhea	Ⅱ	PRJCA039050	SAMC5009314	GWHGIAX00000000.1	/
24SAL044	8839	S.Kottbus	2024-01-29	9	Pediatrics	China	Guang Dong	Zhao Qing	Gao Yao	Human	Feces	Infectious Diarrhea	Ⅳ	PRJCA039050	SAMC5009315	GWHGIAY00000000.1	/
ZQGY20SAL04	19	S.Typhimurium	2020-10-03	/	/	China	Guang Dong	Zhao Qing	Gao Yao	Food	Cooked Food	/	Ⅴ	PRJCA039050	SAMC5009318	GWHGIBB00000000.1	/
ZQGY20SAL12	19	S.Typhimurium	2020-10-03	/	/	China	Guang Dong	Zhao Qing	Gao Yao	Food	Cooked Food	/	Ⅴ	PRJCA039050	SAMC5009319	GWHGIBC00000000.1	/
ZQGY20SAL32	19	S.Typhimurium	2020-10-03	/	/	China	Guang Dong	Zhao Qing	Gao Yao	Food	Cooked Food	/	Ⅴ	PRJCA039050	SAMC5009320	GWHGIBD00000000.1	/
ZQGY20SAL34	19	S.Typhimurium	2020-10-03	/	/	China	Guang Dong	Zhao Qing	Gao Yao	Food	Cooked Food	/	Ⅴ	PRJCA039050	SAMC5009321	GWHGIBE00000000.1	/
ZQGY20SAL35	19	S.Typhimurium	2020-10-03	/	/	China	Guang Dong	Zhao Qing	Gao Yao	Food	Cooked Food	/	Ⅴ	PRJCA039050	SAMC5009322	GWHGIBF00000000.1	/
ZQGY20SAL36	19	S.Typhimurium	2020-10-03	/	/	China	Guang Dong	Zhao Qing	Gao Yao	Food	Cooked Food	/	Ⅴ	PRJCA039050	SAMC5009323	GWHGIBG00000000.1	/
Note: In the age column, "M" indicates months.
