# Supplementary material for: Molecular epidemiological and genetic variability of Salmonella isolates from the tropical mountainous region of southern China (2017–2024)
Source: Microbiol Spectr. 2026 Mar 2;14(4):e02676-25. doi: 10.1128/spectrum.02676-25 (PMC13055264; doi:10.1128/spectrum.02676-25)
Supplement: File S2 — MIC values and antimicrobial resistance heatmap of 384 Salmonella strains. [file spectrum.02676-25-s0002.xls]

## Sheet: MIC values
MIC values
Sample Name	Trimethoprim/Sulfamethoxazole	Colistin	Ertapenem	Meropenem	Cefotaxime	Ceftazidime	Ceftazidime/Avibactam	Tetracycline	Tigecycline	Ciprofloxacin	Azithromycin	Amikacin	Ampicillin	Ampicillin/Sulbactam
17T000A5	＞8/152	0.5	≤0.25	≤0.125	≤0.25	≤0.25	≤0.25/4	＞16	≤0.25	0.03	16	≤4	＞32	＞32/16
17SAL001	≤0.5/9.5	2	≤0.25	≤0.125	≤0.25	≤0.25	≤0.25/4	4	≤0.25	0.25	≤2	≤4	≤2	≤2/1
17SAL002	≤0.5/9.5	2	0.5	≤0.125	≤0.25	≤0.25	≤0.25/4	4	≤0.25	0.25	≤2	≤4	≤2	≤2/1
17SAL003	≤0.5/9.5	2	≤0.25	≤0.125	≤0.25	≤0.25	≤0.25/4	4	≤0.25	0.25	≤2	≤4	≤2	≤2/1
17SAL004	≤0.5/9.5	2	≤0.25	≤0.125	≤0.25	≤0.25	≤0.25/4	4	≤0.25	0.125	≤2	≤4	≤2	≤2/1
17SAL005	≤0.5/9.5	2	≤0.25	≤0.125	≤0.25	≤0.25	0.5/4	4	≤0.25	0.25	≤2	≤4	≤2	4/2
17SAL011	＞8/152	1	≤0.25	≤0.125	≤0.25	≤0.25	≤0.25/4	＞16	≤0.25	0.5	≤2	＞64	≤2	≤2/1
17SAL013	≤0.5/9.5	1	≤0.25	≤0.125	≤0.25	≤0.25	≤0.25/4	4	≤0.25	≤0.015	≤2	≤4	≤2	≤2/1
17SAL016	2/38	2	≤0.25	≤0.125	≤0.25	≤0.25	≤0.25/4	＞16	≤0.25	0.25	≤2	＞128	＞32	16/8
17SAL019	≤0.5/9.5	2	≤0.25	≤0.125	≤0.25	≤0.25	≤0.25/4	＞16	≤0.25	0.5	≤2	≤4	≤2	≤2/1
17SAL020	≤0.5/9.5	2	≤0.25	≤0.125	≤0.25	≤0.25	≤0.25/4	＞16	≤0.25	0.5	≤2	＞64	≤2	≤2/1
17SAL021	2/38	1	≤0.25	≤0.125	≤0.25	≤0.25	≤0.25/4	＞16	≤0.25	0.25	≤2	≤4	＞64	16/8
18SAL001	≤0.5/9.5	2	≤0.25	≤0.125	≤0.25	≤0.25	≤0.25/4	4	≤0.25	≤0.015	≤2	≤4	≤2	≤2/1
18SAL002	≤0.5/9.5	2	0.5	≤0.125	≤0.25	≤0.25	≤0.25/4	4	≤0.25	≤0.015	≤2	≤4	≤2	≤2/1
18SAL003	≤0.5/9.5	2	≤0.25	≤0.125	≤0.25	≤0.25	≤0.25/4	4	≤0.25	≤0.015	4	≤4	≤2	≤2/1
18SAL006	8/152	0.5	≤0.25	≤0.125	≤0.25	≤0.25	≤0.25/4	＞16	≤0.25	≤0.015	4	16	＞32	＞32/16
18SAL007	≤0.5/9.5	1	1	≤0.125	≤0.25	≤0.25	≤0.25/4	2	≤0.25	0.25	4	≤4	16	4/2
18SAL010	≤0.5/9.5	2	≤0.25	≤0.125	＞16	8	0.5/4	＞16	≤0.25	0.25	≤2	≤4	＞32	＞32/16
18SAL012	≤0.5/9.5	≤0.25	≤0.25	≤0.125	≤0.25	0.5	≤0.25/4	4	≤0.25	≤0.015	≤2	＞64	≤2	≤2/1
18SAL013	＞8/152	≤0.25	≤0.25	≤0.125	≤0.25	0.5	≤0.25/4	＞16	≤0.25	≤0.015	≤2	≤4	＞32	＞32/16
18SAL014	≤0.5/9.5	≤0.25	≤0.25	≤0.125	＞16	8	≤0.25/4	≤0.25/4	≤0.25	＞2	≤2	≤4	＞32	≤2/1
18SAL019	≤0.5/9.5	≤0.25	≤0.25	≤0.125	＞16	＞16	8/4	＞16	≤0.25	≤0.015	≤2	＞64	＞32	＞32/16
18SAL021	1/19	≤0.25	≤0.25	≤0.125	＞16	＞16	8/4	≤1	≤0.25	0.03	4	4	＞32	＞32/16
18SAL022	1/19	≤0.25	≤0.25	≤0.125	＞16	16	≤0.25/4	≤1	≤0.25	＞2	≤2	4	＞32	＞32/16
19SAL001	＞8/152	≤0.25	≤0.25	≤0.125	≤0.25	≤0.25	≤0.25/4	＞16	≤0.25	0.5	≤2	≤4	＞32	＞32/16
19SAL002	≤0.5/9.5	1	≤0.25	≤0.125	＞16	4	≤0.25/4	＞16	≤0.25	0.25	≤2	≤4	＞32	16/8
19SAL003	≤0.5/9.5	≤0.25	≤0.25	≤0.125	＞16	0.5	≤0.25/4	4	≤0.25	0.25	≤2	≤4	＞32	32/16
19SAL004	1/19	≤0.25	≤0.25	≤0.125	≤0.25	0.5	≤0.25/4	＞16	≤0.25	0.03	≤2	≤4	＞32	32/16
19SAL005	≤0.5/9.5	≤0.25	≤0.25	≤0.125	0.5	≤0.25	≤0.25/4	＞16	≤0.25	0.25	≤2	＞64	＞32	32/16
19SAL006	≤0.5/9.5	1	≤0.25	≤0.125	≤0.25	≤0.25	≤0.25/4	≤0.25/4	≤0.25	0.25	≤2	＞64	≤2	≤2/1
19SAL017	4/76	≤0.25	≤0.25	≤0.125	0.5	1	≤0.25/4	8	≤0.25	0.03	4	≤4	＞32	32/16
19SAL018	＞8/152	1	≤0.25	≤0.125	≤0.25	1	1/4	＞16	≤0.25	2	≤2	4	＞32	32/16
19SAL025	1/19	≤0.25	≤0.25	≤0.125	≤0.25	1	1/4	≤0.25/4	≤0.25	0.03	≤2	8	≤2	≤2/1
19SAL026	≤0.5/9.5	≤0.25	≤0.25	≤0.125	≤0.25	≤0.25	1/4	≤0.25/4	≤0.25	0.5	≤2	＞64	＞32	32/16
19T000B1	≤0.5/9.5	0.5	≤0.25	≤0.125	≤0.25	≤0.25	≤0.25/4	≤1	≤0.25	0.125	≤2	≤4	＞32	16/8
19T000B6	≤0.5/9.5	1	≤0.25	≤0.125	≤0.25	≤0.25	≤0.25/4	＞16	≤0.25	0.25	8	≤4	≤2	≤2/1
19T001B1	≤0.5/9.5	0.5	≤0.25	≤0.125	≤0.25	≤0.25	≤0.25/4	≤1	≤0.25	0.125	≤2	≤4	＞32	16/8
19T001B6	≤0.5/9.5	0.5	≤0.25	≤0.125	≤0.25	0.5	≤0.25/4	≤1	≤0.25	0.25	4	≤4	＞32	＞32/16
20SAL002	≤0.5/9.5	0.5	≤0.25	≤0.125	≤0.25	0.5	≤0.25/4	＞16	≤0.25	0.125	4	≤4	＞32	＞32/16
20SAL003	≤0.5/9.5	0.5	≤0.25	≤0.125	≤0.25	0.5	≤0.25/4	＞16	≤0.25	0.125	4	≤4	≤2	≤2/1
20SAL004	≤0.5/9.5	0.5	≤0.25	≤0.125	≤0.25	0.5	≤0.25/4	＞16	0.5	0.25	4	≤4	≤2	≤2/1
20SAL005	≤0.5/9.5	≤0.25	≤0.25	≤0.125	≤0.25	≤0.25	≤0.25/4	＞16	≤0.25	0.125	≤2	≤4	≤2	≤2/1
20SAL007	≤0.5/9.5	2	≤0.25	≤0.125	≤0.25	≤0.25	≤0.25/4	＞16	≤0.25	0.25	4	≤4	＞32	32/16
20SAL008	≤0.5/9.5	1	≤0.25	≤0.125	≤0.25	≤0.25	0.5/4	＞16	≤0.25	＞2	4	≤4	＞32	＞32/16
20SAL009	＞8/152	1	≤0.25	≤0.125	≤0.25	≤0.25	1/4	＞16	≤0.25	＞2	4	≤4	＞32	16/8
20SAL010	≤0.5/9.5	1	≤0.25	≤0.125	≤0.25	≤0.25	≤0.25/4	2	≤0.25	0.25	4	≤4	＞32	32/16
20SAL011	1/19	≤0.25	≤0.25	≤0.125	≤0.25	1	≤0.25/4	≤0.25/4	≤0.25	≤0.015	≤2	≤4	≤2	≤2/1
20SAL014	≤0.5/9.5	≤0.25	≤0.25	≤0.125	≤0.25	0.5	≤0.25/4	≤0.25/4	≤0.25	≤0.015	≤2	≤4	＞32	32/16
20SAL015	＞8/152	0.5	≤0.25	≤0.125	≤0.25	≤0.25	≤0.25/4	＞16	≤0.25	0.5	≤2	≤4	＞32	＞32/16
20SAL017	≤0.5/9.5	≤0.25	≤0.25	≤0.125	≤0.25	1	1/4	＞16	≤0.25	＞2	≤2	≤4	＞32	32/16
20SAL018	≤0.5/9.5	≤0.25	≤0.25	≤0.125	≤0.25	1	≤0.25/4	＞16	≤0.25	1	≤2	64	＞32	＞32/16
20SAL020	1/19	≤0.25	≤0.25	≤0.125	≤0.25	0.25	≤0.25/4	8	≤0.25	≤0.015	≤2	＞64	＞32	＞32/16
20SAL022	8/152	2	≤0.25	0.5	＞16	＞16	≤0.25/4	≤1	≤0.25	0.5	≤2	≤4	＞32	8/4
20SAL024	≤0.5/9.5	1	≤0.25	0.25	≤0.25	≤0.25	≤0.25/4	≤1	≤0.25	≤0.015	4	≤4	≤2	≤2/1
20SAL028	＞8/152	2	≤0.25	≤0.125	≤0.25	≤0.25	≤0.25/4	＞16	≤0.25	0.5	8	≤4	≤2	≤2/1
20SAL029	≤0.5/9.5	1	≤0.25	≤0.125	≤0.25	≤0.25	≤0.25/4	＞16	≤0.25	≤0.015	4	64	＞32	＞32/16
20SAL031	＞8/152	2	≤0.25	≤0.125	＞16	16	8/4	＞16	≤0.25	0.5	8	≤4	＞32	32/16
20SAL032	＞8/152	2	≤0.25	≤0.125	≤0.25	≤0.25	≤0.25/4	＞16	≤0.25	0.25	≤2	16	＞32	16/8
20SAL033	≤0.5/9.5	≤0.25	≤0.25	≤0.125	≤0.25	0.25	≤0.25/4	16	≤0.25	≤0.015	≤2	64	＞32	16/8
20T0021	≤0.5/9.5	0.5	≤0.25	≤0.125	≤0.25	≤0.25	≤0.25/4	≤1	≤0.25	≤0.016	4	≤4	≤2	≤2/1
21SAL001	＞8/152	1	≤0.25	≤0.125	≤0.25	0.5	≤0.25/4	＞16	≤0.25	1	4	≤4	＞32	16/8
21SAL003	≤0.5/9.5	0.5	≤0.25	≤0.125	≤0.25	≤0.25	≤0.25/4	≤1	≤0.25	0.25	4	≤4	≤2	≤2/1
21SAL004	≤0.5/9.5	2	≤0.25	≤0.125	≤0.25	0.5	≤0.25/4	＞16	≤0.25	0.03	4	≤4	≤2	≤2/1
21SAL005	≤0.5/9.5	2	≤0.25	≤0.125	≤0.25	0.5	≤0.25/4	≤1	≤0.25	0.25	4	≤4	＞32	32/16
21SAL006	＞8/152	2	≤0.25	≤0.125	＞16	＞16	≤0.25/4	＞16	≤0.25	≤0.015	4	≤4	＞32	16/8
21SAL007	＞8/152	1	≤0.25	≤0.125	≤0.25	0.5	≤0.25/4	＞16	≤0.25	0.03	4	≤4	＞32	16/8
21SAL008	≤0.5/9.5	0.5	≤0.25	≤0.125	≤0.25	0.5	≤0.25/4	＞16	≤0.25	≤0.015	8	≤4	＞32	16/8
21SAL009	＞8/152	0.5	≤0.25	≤0.125	≤0.25	≤0.25	≤0.25/4	＞16	0.5	1	4	≤4	＞32	8/4
21SAL010	≤0.5/9.5	1	≤0.25	≤0.125	≤0.25	≤0.25	≤0.25/4	≤1	≤0.25	0.25	4	≤4	≤2	≤2/1
21SAL011	＞8/152	0.5	≤0.25	≤0.125	≤0.25	0.5	≤0.25/4	＞16	≤0.25	2	16	≤4	＞32	32/16
21SAL012	≤0.5/9.5	0.5	≤0.25	≤0.125	≤0.25	0.5	≤0.25/4	＞16	≤0.25	0.03	≤2	≤4	＞32	16/8
21SAL013	≤0.5/9.5	1	≤0.25	≤0.125	＞16	16	≤0.25/4	16	≤0.25	0.25	4	≤4	＞32	16/8
21SAL014	＞8/152	2	≤0.25	≤0.125	≤0.25	0.5	≤0.25/4	＞16	≤0.25	0.5	4	≤4	＞32	16/8
21SAL015	＞8/152	0.5	≤0.25	≤0.125	＞16	4	≤0.25/4	＞16	≤0.25	0.5	4	≤4	＞32	32/16
21SAL016	＞8/152	0.5	≤0.25	≤0.125	＞16	＞16	≤0.25/4	＞16	≤0.25	0.5	4	≤4	＞32	16/8
21SAL017	＞8/152	2	≤0.25	≤0.125	＞16	＞16	≤0.25/4	＞16	0.5	0.5	4	≤4	＞32	＞32/16
21SAL018	≤0.5/9.5	0.5	1	≤0.125	＞16	＞16	≤0.25/4	＞16	0.5	1	4	≤4	＞32	16/8
21SAL019	≤0.5/9.5	0.5	≤0.25	≤0.125	≤0.25	0.5	≤0.25/4	≤1	≤0.25	0.03	4	≤4	≤2	≤2/1
21SAL020	≤0.5/9.5	2	≤0.25	≤0.125	≤0.25	0.5	≤0.25/4	＞16	≤0.25	0.125	4	≤4	≤2	≤2/1
21SAL021	＞8/152	1	≤0.25	≤0.125	≤0.25	0.5	≤0.25/4	＞16	≤0.25	0.5	4	≤4	＞32	16/8
21SAL022	≤0.5/9.5	0.5	≤0.25	≤0.125	＞16	＞16	≤0.25/4	≤1	≤0.25	0.03	8	≤4	＞32	16/8
21SAL023	≤0.5/9.5	1	≤0.25	≤0.125	＞16	＞16	≤0.25/4	＞16	≤0.25	0.5	4	≤4	＞32	＞32/16
21SAL025	≤0.5/9.5	≤0.25	0.5	0.25	≤0.25	≤0.25	≤0.25/4	8	1	≤0.015	≤2	64	＞32	＞32/16
21SAL026	≤0.5/9.5	1	≤0.25	≤0.125	≤0.25	1	≤0.25/4	＞16	≤0.25	0.125	4	≤4	＞32	16/8
21SAL027	≤0.5/9.5	1	≤0.25	0.5	≤0.25	0.5	≤0.25/4	1	1	2	≤2	＞64	≤2	≤2/1
21SAL030	8/152	1	≤0.25	≤0.125	≤0.25	1	≤0.25/4	＞16	≤0.25	0.125	4	≤4	＞32	16/8
21SAL031	≤0.5/9.5	≤0.25	0.5	0.5	≤0.25	＞16	0.5/4	＞16	1	＞2	≤2	64	＞32	16/8
21SAL034	≤0.5/9.5	2	≤0.25	≤0.125	≤0.25	0.5	≤0.25/4	＞16	≤0.25	0.03	8	≤4	≤2	≤2/1
21SAL035	＞8/152	1	≤0.25	≤0.125	≤0.25	1	≤0.25/4	2	≤0.25	≤0.015	4	≤4	＞32	16/8
21SAL036	≤0.5/9.5	1	≤0.25	≤0.125	＞16	＞16	≤0.25/4	＞16	0.5	0.5	4	≤4	＞32	＞32/16
21SAL037	＞8/152	2	≤0.25	≤0.125	＞16	＞16	0.5/4	＞16	≤0.25	0.5	4	≤4	＞32	8/4
21SAL038	＞8/152	1	≤0.25	≤0.125	≤0.25	0.5	≤0.25/4	4	≤0.25	≤0.016	4	≤4	＞32	＞32/16
21SAL043	1/19	≤0.25	≤0.25	≤0.125	≤0.25	0.5	≤0.25/4	≤0.25/4	1	≤0.015	≤2	64	＞32	32/16
21SAL044	≤0.5/9.5	1	0.5	≤0.125	≤0.25	≤0.25	≤0.25/4	≤0.25/4	1	≤0.015	≤2	＞64	＞32	32/16
21SAL048	1/19	1	≤0.25	0.25	≤0.25	≤0.25	≤0.25/4	≤0.25/4	≤0.25	≤0.015	≤2	＞64	≤2	≤2/1
21SAL049	＞8/152	≤0.25	0.5	≤0.125	≤0.25	1	≤0.25/4	16	≤0.25	1	≤2	≤4	＞32	16/8
21SAL050	＞8/152	0.5	≤0.25	≤0.125	16	＞16	≤0.25/4	＞16	≤0.25	0.5	4	≤4	＞32	32/16
21SAL051	≤0.5/9.5	0.5	≤0.25	≤0.125	≤0.25	≤0.25	≤0.25/4	＞16	≤0.25	0.25	≤2	≤4	＞32	16/8
21SAL052	＞8/152	1	≤0.25	≤0.125	＞16	＞16	≤0.25/4	＞16	≤0.25	0.5	＞64	8	＞32	＞32/16
21SAL053	＞8/152	≤0.25	0.5	≤0.125	≤0.25	16	0.5/4	16	1	0.5	≤2	＞64	≤2	≤2/1
21SAL057	1/19	1	≤0.25	0.25	≤0.25	≤0.25	≤0.25/4	≤0.25/4	≤0.25	≤0.015	≤2	＞64	≤2	≤2/1
21SAL062	1/19	≤0.25	≤0.25	≤0.125	≤0.25	≤0.25	≤0.25/4	≤0.25/4	≤0.25	≤0.015	≤2	≤4	≤2	≤2/1
21SAL066	≤0.5/9.5	≤0.25	0.5	0.5	≤0.25	0.5	≤0.25/4	≤0.25/4	1	≤0.015	≤2	32	＞32	＞32/16
21SAL069	＞8/152	≤0.25	≤0.25	0.25	≤0.25	1	≤0.25/4	＞16	2	≤0.015	4	＞64	＞32	＞32/16
21SAL078	≤0.5/9.5	≤0.25	≤0.25	≤0.125	≤0.25	≤0.25	≤0.25/4	≤0.25/4	0.5	≤0.015	≤2	＞64	≤2	≤2/1
22SAL001	＞8/152	0.5	≤0.25	≤0.125	≤0.25	0.5	≤0.25/4	16	≤0.25	≤0.015	4	≤4	＞32	16/8
22SAL002	＞8/152	0.5	≤0.25	≤0.125	≤0.25	0.5	≤0.25/4	16	≤0.25	0.5	4	≤4	＞32	32/16
22SAL003	＞8/152	0.5	≤0.25	≤0.125	≤0.25	≤0.25	≤0.25/4	＞16	≤0.25	1	4	≤4	＞32	16/8
22SAL004	≤0.5/9.5	1	≤0.25	≤0.125	≤0.25	0.5	≤0.25/4	＞16	8	0.5	4	≤4	＞32	16/8
22SAL005	≤0.5/9.5	0.5	≤0.25	≤0.125	≤0.25	0.5	≤0.25/4	＞16	≤0.25	0.5	8	≤4	＞32	8/4
22SAL006	2/38	1	≤0.25	≤0.125	＞16	＞16	≤0.25/4	16	≤0.25	0.03	8	≤4	＞32	8/4
22SAL007	＞8/152	2	≤0.25	≤0.125	≤0.25	≤0.25	≤0.25/4	＞16	≤0.25	0.5	4	≤4	＞32	16/8
22SAL008	≤0.5/9.5	2	≤0.25	≤0.125	≤0.25	≤0.25	≤0.25/4	2	≤0.25	0.25	8	≤4	≤2	≤2/1
22SAL009	≤0.5/9.5	2	≤0.25	≤0.125	＞16	＞16	≤0.25/4	＞16	≤0.25	0.5	4	≤4	＞32	32/16
22SAL010	＞8/152	0.5	≤0.25	≤0.125	≤0.25	0.5	≤0.25/4	＞16	≤0.25	0.5	8	≤4	＞32	8/4
22SAL011	≤0.5/9.5	1	≤0.25	≤0.125	≤0.25	≤0.25	≤0.25/4	≤1	≤0.25	0.03	4	≤4	≤2	≤2/1
22SAL012	＞8/152	0.5	≤0.25	≤0.125	≤0.25	≤0.25	≤0.25/4	＞16	≤0.25	1	64	≤4	＞32	32/16
22SAL013	≤0.5/9.5	0.5	≤0.25	≤0.125	≤0.25	≤0.25	≤0.25/4	≤1	≤0.25	0.03	≤2	≤4	≤2	≤2/1
22SAL014	≤0.5/9.5	0.5	≤0.25	≤0.125	≤0.25	0.5	≤0.25/4	≤1	≤0.25	0.03	8	≤4	≤2	≤2/1
22SAL015	≤0.5/9.5	1	≤0.25	≤0.125	≤0.25	0.5	≤0.25/4	＞16	≤0.25	0.25	4	≤4	＞32	＞32/16
22SAL016	2/38	0.5	≤0.25	≤0.125	＞16	8	≤0.25/4	2	≤0.25	0.5	8	≤4	＞32	32/16
22SAL017	＞8/152	2	≤0.25	≤0.125	≤0.25	≤0.25	≤0.25/4	＞16	≤0.25	0.5	4	≤4	＞32	16/8
22SAL018	≤0.5/9.5	1	≤0.25	≤0.125	≤0.25	≤0.25	≤0.25/4	＞16	≤0.25	0.03	4	≤4	＞32	8/4
22SAL019	＞8/152	0.5	≤0.25	≤0.125	≤0.25	≤0.25	≤0.25/4	＞16	≤0.25	0.5	8	≤4	＞32	32/16
22SAL020	＞8/152	2	≤0.25	≤0.125	16	＞16	≤0.25/4	＞16	≤0.25	1	4	≤4	＞32	＞32/16
22SAL021	≤0.5/9.5	0.5	≤0.25	≤0.125	≤0.25	0.5	≤0.25/4	≤1	≤0.25	0.03	8	≤4	≤2	≤2/1
22SAL022	1/19	≤0.25	≤0.25	0.25	≤0.25	≤0.25	≤0.25/4	≤0.25/4	1	≤0.015	≤2	＞64	≤2	≤2/1
22SAL023	1/19	≤0.25	0.5	0.25	0.5	≤0.25	≤0.25/4	8	1	≤0.015	4	＞64	＞32	＞32/16
22SAL024	≤0.5/9.5	2	≤0.25	0.25	≤0.25	≤0.25	≤0.25/4	≤1	≤0.25	0.03	4	≤4	≤2	≤2/1
22SAL025	＞8/152	0.5	≤0.25	≤0.125	≤0.25	≤0.25	≤0.25/4	＞16	≤0.25	2	64	≤4	＞32	32/16
22SAL026	＞8/152	0.5	≤0.25	≤0.125	≤0.25	0.5	≤0.25/4	＞16	≤0.25	1	64	≤4	＞32	16/8
22SAL027	≤0.5/9.5	2	≤0.25	≤0.125	≤0.25	≤0.25	≤0.25/4	＞16	≤0.25	0.03	8	≤4	＞32	16/8
22SAL028	＞8/152	1	≤0.25	≤0.125	≤0.25	≤0.25	≤0.25/4	＞16	0.5	0.5	4	≤4	＞32	16/8
22SAL029	＞8/152	2	≤0.25	≤0.125	≤0.25	0.5	≤0.25/4	＞16	≤0.25	0.5	8	≤4	≤2	≤2/1
22SAL031	≤0.5/9.5	1	≤0.25	≤0.125	≤0.25	0.5	≤0.25/4	＞16	≤0.25	0.03	8	≤4	≤2	≤2/1
22SAL032	＞8/152	2	≤0.25	≤0.125	≤0.25	≤0.25	≤0.25/4	＞16	≤0.25	0.5	4	8	＞32	16/8
22SAL033	＞8/152	1	≤0.25	≤0.125	≤0.25	≤0.25	≤0.25/4	＞16	≤0.25	0.5	8	≤4	＞32	16/8
22SAL034	＞8/152	1	≤0.25	0.25	≤0.25	0.5	≤0.25/4	＞16	0.5	≤0.015	8	≤4	≤2	≤2/1
22SAL035	＞8/152	0.5	≤0.25	≤0.125	≤0.25	≤0.25	≤0.25/4	＞16	≤0.25	2	8	≤4	＞32	16/8
22SAL039	＞8/152	1	≤0.25	≤0.125	≤0.25	0.5	≤0.25/4	＞16	≤0.25	0.25	8	≤4	＞32	32/16
22SAL041	＞8/152	2	≤0.25	≤0.125	≤0.25	≤0.25	≤0.25/4	＞16	≤0.25	1	8	≤4	＞32	16/8
22SAL042	＞8/152	1	≤0.25	≤0.125	＞16	4	0.5/4	＞16	≤0.25	0.5	4	≤4	＞32	＞32/16
22SAL044	＞8/152	2	≤0.25	0.25	≤0.25	≤0.25	≤0.25/4	＞16	≤0.25	0.5	4	≤4	＞32	16/8
22SAL045	＞8/152	≤0.25	≤0.25	0.25	＞16	＞16	≤0.25/4	＞16	≤0.25	1	32	≤4	＞32	16/8
22SAL046	＞8/152	≤0.25	≤0.25	≤0.125	≤0.25	0.5	≤0.25/4	＞16	≤0.25	0.5	4	≤4	＞32	32/16
22SAL049	≤0.5/9.5	0.5	≤0.25	≤0.125	8	4	≤0.25/4	＞16	≤0.25	0.03	4	≤4	＞32	16/8
22SAL050	＞8/152	0.5	≤0.25	≤0.125	≤0.25	≤0.25	≤0.25/4	＞16	≤0.25	1	4	≤4	＞32	32/16
22SAL052	≤0.5/9.5	≤0.25	≤0.25	≤0.125	≤0.25	≤0.25	≤0.25/4	≤1	≤0.25	≤0.015	4	≤4	≤2	≤2/1
22SAL053	≤0.5/9.5	≤0.25	≤0.25	≤0.125	≤0.25	≤0.25	≤0.25/4	＞16	＞8	≤0.015	4	≤4	≤2	≤2/1
22SAL056	≤0.5/9.5	≤0.25	≤0.25	0.25	≤0.25	≤0.25	≤0.25/4	＞16	≤0.25	0.03	4	≤4	＞32	8/4
22SAL058	＞8/152	0.5	≤0.25	0.25	＞16	4	≤0.25/4	＞16	≤0.25	0.5	4	≤4	＞32	32/16
22SAL059	＞8/152	0.5	≤0.25	≤0.125	≤0.25	0.5	≤0.25/4	＞16	≤0.25	0.5	4	≤4	＞32	16/8
22SAL060	≤0.5/9.5	0.5	≤0.25	≤0.125	＞16	＞16	≤0.25/4	＞16	≤0.25	0.25	4	≤4	＞32	＞32/16
22SAL062	＞8/152	0.5	≤0.25	≤0.125	＞16	4	≤0.25/4	＞16	≤0.25	0.5	4	≤4	＞32	＞32/16
22SAL064	≤0.5/9.5	≤0.25	≤0.25	≤0.125	≤0.25	1	0.5/4	≤0.25/4	0.5	≤0.015	≤2	≤4	＞32	32/16
22SAL065	≤0.5/9.5	≤0.25	≤0.25	0.25	≤0.25	≤0.25	≤0.25/4	≤0.25/4	1	≤0.015	≤2	≤4	≤2	≤2/1
22SAL066	＞8/152	≤0.25	0.5	≤0.125	≤0.25	≤0.25	≤0.25/4	≤0.25/4	1	＞2	≤2	≤4	＞32	＞32/16
22SAL067	≤0.5/9.5	1	≤0.25	≤0.125	≤0.25	≤0.25	≤0.25/4	≤0.25/4	≤0.25	≤0.015	≤2	≤4	≤2	≤2/1
22SAL068	＞8/152	≤0.25	≤0.25	≤0.125	≤0.25	2	≤0.25/4	≤0.25/4	1	1	≤2	≤4	＞32	16/8
22SAL069	≤0.5/9.5	0.5	≤0.25	≤0.125	≤0.25	≤0.25	≤0.25/4	≤0.25/4	0.5	≤0.015	≤2	≤4	＞32	32/16
22SAL071	≤0.5/9.5	≤0.25	≤0.25	0.25	≤0.25	≤0.25	≤0.25/4	≤0.25/4	≤0.25	≤0.015	≤2	≤4	≤2	≤2/1
22SAL072	＞8/152	0.5	≤0.25	≤0.125	1	4	≤0.25/4	＞16	2	＞2	≤2	≤4	＞32	32/16
22SAL074	8/152	≤0.25	≤0.25	≤0.125	≤0.25	≤0.25	≤0.25/4	＞16	1	≤0.015	≤2	8	≤2	≤2/1
22SAL075	＞8/152	≤0.25	≤0.25	≤0.125	≤0.25	≤0.25	≤0.25/4	16	2	≤0.015	≤2	≤4	＞32	16/8
22SAL076	≤0.5/9.5	≤0.25	≤0.25	≤0.125	≤0.25	0.5	≤0.25/4	16	1	0.5	≤2	≤4	＞32	32/16
22SAL079	≤0.5/9.5	0.5	≤0.25	≤0.125	≤0.25	≤0.25	≤0.25/4	＞16	1	≤0.015	≤2	≤4	＞32	32/16
22SAL080	8/152	0.5	0.5	≤0.125	≤0.25	≤0.25	≤0.25/4	＞16	0.5	≤0.015	≤2	8	＞32	32/16
22SAL081	8/152	≤0.25	≤0.25	0.25	≤0.25	0.5	≤0.25/4	＞16	1	0.25	≤2	≤4	＞32	32/16
22SAL082	≤0.5/9.5	≤0.25	0.5	≤0.125	≤0.25	≤0.25	≤0.25/4	＞16	1	≤0.015	≤2	≤4	＞32	16/8
22SAL084	≤0.5/9.5	0.5	≤0.25	≤0.125	＞16	8	≤0.25/4	＞16	≤0.25	0.125	≤2	≤4	＞32	＞32/16
22SAL085	＞8/152	≤0.25	≤0.25	≤0.125	≤0.25	≤0.25	≤0.25/4	16	1	1	≤2	≤4	＞32	32/16
22SAL086	＞8/152	0.5	≤0.25	≤0.125	≤0.25	≤0.25	≤0.25/4	＞16	2	＞2	≤2	≤4	＞32	32/16
22SAL087	≤0.5/9.5	≤0.25	≤0.25	≤0.125	≤0.25	≤0.25	≤0.25/4	≤0.25/4	1	≤0.015	≤2	≤4	＞32	32/16
22SAL088	≤0.5/9.5	0.5	≤0.25	≤0.125	≤0.25	≤0.25	≤0.25/4	≤1	0.5	0.125	4	≤4	＞32	＞32/16
22SAL092	≤0.5/9.5	≤0.25	≤0.25	0.25	≤0.25	≤0.25	≤0.25/4	≤0.25/4	1	≤0.015	≤2	≤4	≤2	≤2/1
22SAL093	＞8/152	≤0.25	≤0.25	≤0.125	＞16	16	0.5/4	＞16	1	≤0.015	≤2	≤4	＞32	32/16
22SAL094	≤0.5/9.5	≤0.25	≤0.25	≤0.125	≤0.25	2	≤0.25/4	≤0.25/4	≤0.25	≤0.015	≤2	≤4	≤2	≤2/1
22SAL096	＞8/152	0.5	≤0.25	≤0.125	≤0.25	0.5	≤0.25/4	＞16	1	≤0.015	≤2	≤4	＞32	16/8
22SAL101	＞8/152	0.5	≤0.25	≤0.125	≤0.25	0.5	≤0.25/4	≤0.25/4	1	1	≤2	≤4	≤2	≤2/1
22SAL104	≤0.5/9.5	2	≤0.25	≤0.125	≤0.25	≤0.25	≤0.25/4	＞16	≤0.25	≤0.016	4	≤4	＞32	＞32/16
22SAL105	≤0.5/9.5	≤0.25	≤0.25	≤0.125	≤0.25	≤0.25	≤0.25/4	≤0.25/4	1	≤0.015	≤2	≤4	≤2	≤2/1
22SAL109	≤0.5/9.5	0.5	≤0.25	≤0.125	≤0.25	≤0.25	≤0.25/4	＞16	≤0.25	≤0.016	4	≤4	≤2	≤2/1
22T000B3	≤0.5/9.5	0.5	≤0.25	≤0.125	≤0.25	≤0.25	≤0.25/4	≤1	≤0.25	≤0.016	4	≤4	≤2	≤2/1
22T000B1	≤0.5/9.5	0.5	≤0.25	≤0.125	≤0.25	≤0.25	≤0.25/4	≤1	≤0.25	≤0.016	4	≤4	≤2	≤2/1
22T000B2	≤0.5/9.5	1	≤0.25	≤0.125	≤0.25	≤0.25	≤0.25/4	2	≤0.25	0.032	4	≤4	≤2	≤2/1
23F01	＞8/152	0.5	≤0.25	≤0.125	≤0.25	0.5	≤0.25/4	＞16	≤0.25	0.5	4	≤4	＞32	8/4
23F02	≤0.5/9.5	0.5	≤0.25	≤0.125	≤0.25	≤0.25	≤0.25/4	2	≤0.25	1	4	≤4	≤2	≤2/1
23F03	≤0.5/9.5	1	≤0.25	≤0.125	≤0.25	≤0.25	≤0.25/4	≤1	≤0.25	0.25	4	≤4	＞32	16/8
23F04	≤0.5/9.5	1	≤0.25	≤0.125	≤0.25	≤0.25	≤0.25/4	≤1	≤0.25	0.125	≤2	≤4	＞32	8/4
23F05	≤0.5/9.5	1	≤0.25	≤0.125	≤0.25	≤0.25	≤0.25/4	≤1	≤0.25	0.125	≤2	≤4	＞32	8/4
23F06	≤0.5/9.5	1	≤0.25	≤0.125	≤0.25	≤0.25	≤0.25/4	≤1	≤0.25	0.125	≤2	≤4	＞32	8/4
23F07	≤0.5/9.5	0.5	≤0.25	≤0.125	≤0.25	≤0.25	≤0.25/4	2	≤0.25	1	4	≤4	≤2	≤2/1
23F08	≤0.5/9.5	1	≤0.25	≤0.125	≤0.25	≤0.25	≤0.25/4	≤1	≤0.25	0.125	≤2	≤4	＞32	8/4
23F09	≤0.5/9.5	1	≤0.25	≤0.125	≤0.25	≤0.25	≤0.25/4	≤1	≤0.25	0.125	≤2	≤4	＞32	8/4
23F10	≤0.5/9.5	0.5	≤0.25	≤0.125	≤0.25	≤0.25	≤0.25/4	≤1	≤0.25	0.125	≤2	≤4	＞32	8/4
23F11	≤0.5/9.5	1	≤0.25	≤0.125	≤0.25	≤0.25	≤0.25/4	≤1	≤0.25	0.125	≤2	≤4	＞32	8/4
23F12	≤0.5/9.5	0.5	≤0.25	≤0.125	≤0.25	≤0.25	≤0.25/4	2	≤0.25	1	4	≤4	≤2	≤2/1
23F13	≤0.5/9.5	1	≤0.25	≤0.125	≤0.25	0.5	≤0.25/4	≤1	≤0.25	0.25	4	≤4	＞32	＞32/16
23F14	≤0.5/9.5	0.5	≤0.25	≤0.125	≤0.25	≤0.25	≤0.25/4	≤1	≤0.25	0.125	≤2	≤4	＞32	8/4
23F15	≤0.5/9.5	0.5	≤0.25	≤0.125	≤0.25	≤0.25	≤0.25/4	2	≤0.25	1	4	≤4	≤2	≤2/1
23F16	≤0.5/9.5	0.5	≤0.25	≤0.125	≤0.25	0.5	≤0.25/4	2	≤0.25	0.125	≤2	≤4	＞32	＞32/16
23F17	≤0.5/9.5	0.5	≤0.25	≤0.125	≤0.25	≤0.25	≤0.25/4	2	≤0.25	≤0.016	≤2	≤4	≤2	≤2/1
23SAL004	≤0.5/9.5	0.5	≤0.25	0.5	≤0.25	0.5	≤0.25/4	＞16	0.5	0.03	4	≤4	＞32	16/8
23SAL005	≤0.5/9.5	1	≤0.25	≤0.125	＞16	＞16	≤0.25/4	＞16	≤0.25	0.5	4	≤4	＞32	16/8
23SAL006	＞8/152	1	≤0.25	0.25	＞16	8	≤0.25/4	＞16	≤0.25	0.25	4	8	＞32	16/8
23SAL007	＞8/152	2	≤0.25	0.5	≤0.25	≤0.25	≤0.25/4	＞16	≤0.25	0.25	≤2	≤4	＞32	16/8
23SAL008	≤0.5/9.5	1	≤0.25	≤0.125	≤0.25	≤0.25	≤0.25/4	＞16	0.5	0.125	≤2	≤4	＞32	8/4
23SAL009	≤0.5/9.5	0.5	≤0.25	≤0.125	＞16	＞16	≤0.25/4	＞16	≤0.25	0.5	32	≤4	＞32	＞32/16
23SAL010	≤0.5/9.5	0.5	≤0.25	≤0.125	≤0.25	≤0.25	≤0.25/4	≤0.25/4	≤0.25	≤0.015	≤2	≤4	≤2	≤2/1
23SAL011	≤0.5/9.5	≤0.25	≤0.25	≤0.125	≤0.25	≤0.25	≤0.25/4	＞16	1	≤0.015	≤2	≤4	＞32	8/4
23SAL012	≤0.5/9.5	≤0.25	≤0.25	≤0.125	≤0.25	≤0.25	≤0.25/4	＞16	1	＞2	≤2	≤4	≤2	≤2/1
23SAL013	＞8/152	≤0.25	≤0.25	≤0.125	≤0.25	≤0.25	≤0.25/4	≤0.25/4	2	≤0.015	≤2	≤4	＞32	16/8
23SAL014	＞8/152	≤0.25	≤0.25	≤0.125	≤0.25	≤0.25	≤0.25/4	＞16	0.5	≤0.015	≤2	≤4	＞32	＞32/16
23SAL015	＞8/152	≤0.25	≤0.25	≤0.125	≤0.25	≤0.25	≤0.25/4	≤0.25/4	1	1	≤2	≤4	＞32	＞32/16
23SAL016	≤0.5/9.5	≤0.25	0.5	≤0.125	≤0.25	≤0.25	≤0.25/4	＞16	1	≤0.015	＞64	≤4	＞32	16/8
23SAL017	≤0.5/9.5	0.5	≤0.25	0.25	≤0.25	≤0.25	≤0.25/4	≤0.25/4	1	≤0.015	≤2	≤4	＞32	32/16
23SAL019	＞8/152	≤0.25	≤0.25	≤0.125	≤0.25	1	≤0.25/4	＞16	1	0.5	≤2	≤4	≤2	≤2/1
23SAL020	＞8/152	≤0.25	≤0.25	≤0.125	≤0.25	16	≤0.25/4	＞16	1	0.25	≤2	≤4	≤2	≤2/1
23SAL021	≤0.5/9.5	0.5	≤0.25	≤0.125	≤0.25	0.5	≤0.25/4	＞16	≤0.25	0.063	4	≤4	＞32	＞32/16
23SAL022	＞8/152	0.5	≤0.25	≤0.125	≤0.25	0.5	0.5/4	＞16	≤0.25	0.5	4	≤4	＞32	＞32/16
23SAL023	＞8/152	≤0.25	≤0.25	≤0.125	≤0.25	1	≤0.25/4	8	2	≤0.015	≤2	≤4	＞32	32/16
23SAL024	＞8/152	0.5	≤0.25	≤0.125	＞16	16	≤0.25/4	＞16	≤0.25	0.5	4	≤4	＞32	＞32/16
23SAL025	≤0.5/9.5	≤0.25	≤0.25	≤0.125	≤0.25	1	≤0.25/4	≤0.25/4	1	≤0.015	≤2	≤4	＞32	＞32/16
23SAL026	≤0.5/9.5	0.5	≤0.25	≤0.125	＞16	＞16	4/4	≤0.25/4	≤0.25	≤0.015	≤2	≤4	≤2	≤2/1
23SAL027	≤0.5/9.5	≤0.25	0.5	≤0.125	＞16	＞16	2/4	＞16	1	1	≤2	≤4	≤2	≤2/1
23SAL028	＞8/152	≤0.25	≤0.25	0.25	＞16	＞16	≤0.25/4	＞16	1	1	＞64	≤4	＞32	＞32/16
23SAL029	≤0.5/9.5	≤0.25	≤0.25	≤0.125	≤0.25	1	≤0.25/4	≤0.25/4	≤0.25	≤0.015	≤2	≤4	≤2	≤2/1
23SAL030	≤0.5/9.5	0.5	≤0.25	≤0.125	≤0.25	1	≤0.25/4	≤0.25/4	≤0.25	≤0.015	≤2	≤4	≤2	≤2/1
23SAL031	≤0.5/9.5	≤0.25	≤0.25	≤0.125	≤0.25	0.5	≤0.25/4	＞16	1	0.5	≤2	≤4	＞32	＞32/16
23SAL032	＞8/152	≤0.25	≤0.25	0.25	≤0.25	≤0.25	≤0.25/4	≤0.25/4	1	0.125	≤2	8	＞32	＞32/16
23SAL033	1/19	≤0.25	≤0.25	≤0.125	8	8	1/4	＞16	1	≤0.015	≤2	≤4	≤2	≤2/1
23SAL034	≤0.5/9.5	0.5	≤0.25	≤0.125	≤0.25	0.5	≤0.25/4	≤1	≤0.25	≤0.016	4	≤4	≤2	≤2/1
23SAL035	＞8/152	0.5	≤0.25	≤0.125	16	＞16	≤0.25/4	＞16	≤0.25	0.5	＞64	≤4	＞32	＞32/16
23SAL036	≤0.5/9.5	≤0.25	≤0.25	≤0.125	≤0.25	≤0.25	≤0.25/4	＞16	1	≤0.015	≤2	≤4	＞32	32/16
23SAL037	≤0.5/9.5	≤0.25	0.5	≤0.125	≤0.25	≤0.25	≤0.25/4	＞16	1	0.5	≤2	≤4	＞32	16/8
23SAL038	≤0.5/9.5	0.5	≤0.25	≤0.125	≤0.25	≤0.25	≤0.25/4	＞16	1	≤0.015	≤2	≤4	＞32	32/16
23SAL039	＞8/152	≤0.25	≤0.25	≤0.125	≤0.25	≤0.25	≤0.25/4	≤0.25/4	2	1	≤2	≤4	＞32	＞32/16
23SAL040	＞8/152	≤0.25	≤0.25	0.25	≤0.25	＞16	1/4	＞16	1	0.5	≤2	≤4	＞32	＞32/16
23SAL041	＞8/152	≤0.25	≤0.25	≤0.125	≤0.25	＞16	1/4	＞16	1	1	＞64	≤4	≤2	≤2/1
23SAL042	＞8/152	≤0.25	≤0.25	≤0.125	1	4	＞8/4	＞16	1	1	≤2	≤4	≤2	≤2/1
23SAL043	＞8/152	≤0.25	≤0.25	≤0.125	≤0.25	≤0.25	≤0.25/4	＞16	8	≤0.015	≤2	≤4	＞32	32/16
23SAL044	≤0.5/9.5	0.5	≤0.25	≤0.125	≤0.25	≤0.25	≤0.25/4	≤0.25/4	1	≤0.015	≤2	≤4	≤2	≤2/1
23SAL045	≤0.5/9.5	≤0.25	0.5	≤0.125	≤0.25	≤0.25	≤0.25/4	≤0.25/4	≤0.25	≤0.015	≤2	≤4	≤2	≤2/1
23SAL046	＞8/152	≤0.25	≤0.25	0.25	≤0.25	1	≤0.25/4	≤0.25/4	1	≤0.015	≤2	≤4	≤2	≤2/1
23SAL047	＞8/152	0.5	≤0.25	≤0.125	＞16	4	≤0.25/4	＞16	≤0.25	1	4	≤4	＞32	＞32/16
23SAL048	≤0.5/9.5	0.5	≤0.25	≤0.125	≤0.25	0.5	≤0.25/4	＞16	≤0.25	0.125	4	≤4	＞32	＞32/16
23SAL049	＞8/152	≤0.25	≤0.25	≤0.125	16	≤0.25	≤0.25/4	＞16	≤0.25	0.125	4	≤4	＞32	＞32/16
23SAL050	＞8/152	0.5	≤0.25	≤0.125	≤0.25	≤0.25	≤0.25/4	＞16	≤0.25	0.5	4	≤4	＞32	＞32/16
23SAL051	≤0.5/9.5	≤0.25	≤0.25	≤0.125	≤0.25	＞16	≤0.25/4	＞16	1	≤0.015	≤2	≤4	≤2	≤2/1
23SAL052	＞8/152	0.5	≤0.25	0.25	≤0.25	＞16	1/4	＞16	1	＞2	≤2	≤4	≤2	≤2/1
23SAL053	≤0.5/9.5	≤0.25	≤0.25	≤0.125	≤0.25	＞16	1/4	＞16	4	＞2	≤2	≤4	＞32	＞32/16
23SAL054	1/19	0.5	≤0.25	≤0.125	≤0.25	≤0.25	≤0.25/4	＞16	≤0.25	0.25	4	≤4	＞32	＞32/16
23SAL055	＞8/152	0.5	≤0.25	≤0.125	≤0.25	0.5	≤0.25/4	＞16	≤0.25	0.032	4	≤4	＞32	＞32/16
23SAL056	＞8/152	1	≤0.25	≤0.125	≤0.25	≤0.25	≤0.25/4	＞16	≤0.25	0.5	≤2	≤4	＞32	16/8
23SAL057	＞8/152	0.5	≤0.25	≤0.125	≤0.25	≤0.25	≤0.25/4	≤1	≤0.25	0.125	≤2	≤4	＞32	8/4
23SAL058	≤0.5/9.5	2	≤0.25	≤0.125	≤0.25	0.5	≤0.25/4	＞16	8	0.25	16	≤4	≤2	≤2/1
23SAL059	≤0.5/9.5	1	≤0.25	≤0.125	≤0.25	≤0.25	≤0.25/4	2	≤0.25	≤0.015	≤2	≤4	≤2	≤2/1
23SAL060	＞8/152	1	≤0.25	0.25	≤0.25	≤0.25	≤0.25/4	＞16	≤0.25	0.5	≤2	8	＞32	8/4
23SAL061	≤0.5/9.5	0.5	≤0.25	≤0.125	≤0.25	1	≤0.25/4	＞16	≤0.25	0.25	＞64	≤4	≤2	≤2/1
23SAL062	≤0.5/9.5	0.5	≤0.25	≤0.125	0.5	≤0.25	≤0.25/4	≤1	≤0.25	≤0.016	4	≤4	≤2	≤2/1
23SAL063	＞8/152	≤0.25	≤0.25	≤0.125	2	4	1/4	16	4	1	≤2	≤4	≤2	≤2/1
23SAL064	≤0.5/9.5	≤0.25	≤0.25	0.25	≤0.25	≤0.25	≤0.25/4	＞16	1	≤0.015	≤2	≤4	＞32	8/4
23SAL065	≤0.5/9.5	≤0.25	0.5	≤0.125	≤0.25	≤0.25	≤0.25/4	＞16	1	≤0.015	≤2	≤4	＞32	＞32/16
23SAL066	＞8/152	0.5	≤0.25	≤0.125	≤0.25	≤0.25	≤0.25/4	＞16	1	0.5	＞64	≤4	≤2	≤2/1
23SAL067	≤0.5/9.5	≤0.25	≤0.25	0.5	≤0.25	1	≤0.25/4	＞16	2	0.5	≤2	≤4	≤2	≤2/1
23SAL068	≤0.5/9.5	≤0.25	≤0.25	≤0.125	≤0.25	0.5	≤0.25/4	＞16	1	1	≤2	≤4	＞32	＞32/16
23SAL069	≤0.5/9.5	≤0.25	≤0.25	≤0.125	≤0.25	0.5	≤0.25/4	≤0.25/4	≤0.25	≤0.015	≤2	≤4	≤2	≤2/1
23SAL070	≤0.5/9.5	≤0.25	≤0.25	≤0.125	≤0.25	≤0.25	≤0.25/4	≤0.25/4	≤0.25	≤0.015	≤2	≤4	≤2	≤2/1
23SAL071	1/19	≤0.25	≤0.25	≤0.125	≤0.25	≤0.25	≤0.25/4	＞16	1	1	≤2	8	≤2	≤2/1
23SAL072	＞8/152	≤0.25	≤0.25	0.25	≤0.25	≤0.25	≤0.25/4	＞16	1	1	≤2	≤4	＞32	＞32/16
23SAL073	≤0.5/9.5	1	≤0.25	≤0.125	≤0.25	0.5	≤0.25/4	＞16	≤0.25	0.125	4	≤4	＞32	＞32/16
23SAL074	≤0.5/9.5	≤0.25	≤0.25	0.5	≤0.25	≤0.25	≤0.25/4	≤0.25/4	1	≤0.015	≤2	≤4	≤2	≤2/1
23SAL075	＞8/152	2	≤0.25	≤0.125	16	＞16	≤0.25/4	＞16	≤0.25	0.5	4	≤4	＞32	＞32/16
23SAL076	＞8/152	2	≤0.25	≤0.125	16	＞16	≤0.25/4	＞16	≤0.25	0.5	4	≤4	＞32	＞32/16
23SAL077	≤0.5/9.5	≤0.25	≤0.25	≤0.125	≤0.25	≤0.25	≤0.25/4	≤0.25/4	≤0.25	≤0.015	≤2	≤4	≤2	≤2/1
23SAL078	＞8/152	≤0.25	≤0.25	≤0.125	≤0.25	＞16	2/4	＞16	1	0.5	≤2	≤4	≤2	≤2/1
23SAL079	＞8/152	≤0.25	≤0.25	≤0.125	≤0.25	≤0.25	≤0.25/4	＞16	1	1	≤2	≤4	≤2	≤2/1
23SAL080	≤0.5/9.5	≤0.25	≤0.25	≤0.125	≤0.25	0.5	≤0.25/4	≤0.25/4	1	≤0.015	≤2	≤4	≤2	≤2/1
23SAL081	≤0.5/9.5	≤0.25	≤0.25	≤0.125	≤0.25	0.5	≤0.25/4	≤0.25/4	≤0.25	≤0.015	≤2	≤4	≤2	≤2/1
23SAL082	≤0.5/9.5	1	≤0.25	≤0.125	≤0.25	≤0.25	≤0.25/4	≤1	≤0.25	≤0.016	4	≤4	≤2	≤2/1
23SAL083	＞8/152	0.5	≤0.25	≤0.125	≤0.25	≤0.25	≤0.25/4	16	1	0.25	≤2	≤4	＞32	8/4
23SAL084	≤0.5/9.5	≤0.25	≤0.25	0.5	≤0.25	≤0.25	≤0.25/4	8	1	1	≤2	≤4	＞32	32/16
23SAL085	≤0.5/9.5	≤0.25	0.5	≤0.125	≤0.25	＞16	≤0.25/4	＞16	1	＞2	≤2	≤4	≤2	≤2/1
23SAL086	＞8/152	≤0.25	≤0.25	≤0.125	≤0.25	≤0.25	≤0.25/4	＞16	1	1	≤2	≤4	＞32	＞32/16
23SAL087	≤0.5/9.5	0.5	≤0.25	≤0.125	≤0.25	4	1/4	＞16	1	0.5	≤2	≤4	≤2	≤2/1
23SAL088	≤0.5/9.5	≤0.25	≤0.25	0.25	≤0.25	≤0.25	≤0.25/4	≤0.25/4	1	≤0.015	≤2	8	＞32	＞32/16
23SAL089	≤0.5/9.5	≤0.25	≤0.25	≤0.125	≤0.25	＞16	1/4	≤0.25/4	1	0.25	≤2	≤4	≤2	≤2/1
23SAL090	≤0.5/9.5	2	≤0.25	≤0.125	≤0.25	≤0.25	≤0.25/4	≤1	≤0.25	0.032	4	≤4	≤2	≤2/1
23SAL091	＞8/152	≤0.25	≤0.25	0.25	≤0.25	≤0.25	≤0.25/4	＞16	1	1	≤2	≤4	＞32	32/16
23SAL092	＞8/152	≤0.25	≤0.25	≤0.125	≤0.25	＞16	≤0.25/4	＞16	1	1	≤2	8	≤2	≤2/1
23SAL093	＞8/152	0.5	0.5	≤0.125	≤0.25	＞16	≤0.25/4	＞16	1	＞2	≤2	≤4	＞32	32/16
23SAL094	＞8/152	≤0.25	≤0.25	0.5	≤0.25	4	≤0.25/4	16	2	≤0.015	≤2	≤4	≤2	≤2/1
23SAL095	≤0.5/9.5	≤0.25	≤0.25	≤0.125	≤0.25	＞16	1/4	16	2	0.5	≤2	≤4	≤2	≤2/1
23SAL096	＞8/152	≤0.25	≤0.25	≤0.125	≤0.25	≤0.25	≤0.25/4	＞16	1	0.5	≤2	8	≤2	≤2/1
23SAL097	1/19	0.5	≤0.25	≤0.125	≤0.25	≤0.25	≤0.25/4	＞16	≤0.25	0.25	4	≤4	＞32	＞32/16
23SAL098	≤0.5/9.5	≤0.25	≤0.25	≤0.125	≤0.25	≤0.25	≤0.25/4	＞16	≤0.25	≤0.015	≤2	≤4	＞32	＞32/16
23SAL099	＞8/152	≤0.25	≤0.25	≤0.125	≤0.25	＞16	≤0.25/4	＞16	2	≤0.015	≤2	≤4	≤2	≤2/1
23SAL100	≤0.5/9.5	≤0.25	0.5	0.5	≤0.25	＞16	≤0.25/4	＞16	≤0.25	0.5	≤2	≤4	≤2	≤2/1
23SAL101	＞8/152	≤0.25	≤0.25	≤0.125	≤0.25	≤0.25	≤0.25/4	＞16	1	1	64	8	＞32	32/16
23SAL102	＞8/152	≤0.25	≤0.25	≤0.125	≤0.25	≤0.25	≤0.25/4	＞16	≤0.25	＞2	64	≤4	＞32	32/16
23SAL103	1/19	≤0.25	≤0.25	0.25	≤0.25	≤0.25	≤0.25/4	＞16	1	0.25	≤2	≤4	＞32	32/16
23SAL104	≤0.5/9.5	≤0.25	≤0.25	≤0.125	≤0.25	＞16	≤0.25/4	＞16	≤0.25	0.25	≤2	≤4	≤2	≤2/1
23SAL105	≤0.5/9.5	0.5	≤0.25	≤0.125	＞16	＞16	≤0.25/4	＞16	≤0.25	0.5	4	≤4	＞32	＞32/16
23SAL106	≤0.5/9.5	≤0.25	≤0.25	≤0.125	≤0.25	4	≤0.25/4	16	1	0.25	≤2	≤4	≤2	≤2/1
23SAL108	≤0.5/9.5	≤0.25	≤0.25	≤0.125	≤0.25	≤0.25	≤0.25/4	＞16	0.5	≤0.015	≤2	8	＞32	8/4
23SAL109	＞8/152	≤0.25	0.5	0.5	≤0.25	4	≤0.25/4	＞16	1	＞2	≤2	≤4	≤2	≤2/1
23SAL110	＞8/152	≤0.25	≤0.25	0.25	≤0.25	≤0.25	≤0.25/4	＞16	2	0.125	≤2	≤4	＞32	32/16
23SAL111	＞8/152	0.5	≤0.25	≤0.125	≤0.25	0.5	≤0.25/4	＞16	≤0.25	1	≤2	≤4	＞32	＞32/16
23SAL112	≤0.5/9.5	2	≤0.25	≤0.125	≤0.25	≤0.25	≤0.25/4	2	≤0.25	≤0.015	≤2	8	＞32	32/16
23SAL113	＞8/152	2	≤0.25	≤0.125	≤0.25	≤0.25	≤0.25/4	＞16	≤0.25	0.5	≤2	≤4	＞32	16/8
23SAL114	＞8/152	1	≤0.25	0.25	＞16	2	≤0.25/4	＞16	0.5	0.5	4	≤4	＞32	＞32/16
23SAL115	＞8/152	1	≤0.25	≤0.125	8	8	≤0.25/4	＞16	0.5	0.5	≤2	≤4	＞32	32/16
23SAL116	2/38	1	≤0.25	≤0.125	＞16	2	≤0.25/4	＞16	0.5	0.5	4	≤4	＞32	16/8
23SAL117	≤0.5/9.5	1	≤0.25	≤0.125	≤0.25	≤0.25	≤0.25/4	＞16	≤0.25	0.03	4	8	＞32	8/4
23SAL118	8/152	1	≤0.25	≤0.125	≤0.25	0.5	≤0.25/4	4	≤0.25	0.5	4	≤4	＞32	16/8
23SAL119	＞8/152	1	≤0.25	≤0.125	≤0.25	0.5	≤0.25/4	＞16	≤0.25	0.5	≤2	≤4	＞32	32/16
23SAL120	＞8/152	1	8	＞2	＞16	＞16	＞8/4	＞16	0.5	0.5	≤2	8	＞32	＞32/16
23SAL121	≤0.5/9.5	2	≤0.25	≤0.125	≤0.25	≤0.25	≤0.25/4	＞16	≤0.25	0.03	≤2	≤4	≤2	≤2/1
23SAL122	≤0.5/9.5	1	≤0.25	≤0.125	≤0.25	2	0.5/4	＞16	≤0.25	0.03	≤2	≤4	＞32	＞32/16
23SAL123	≤0.5/9.5	2	≤0.25	0.25	＞16	＞16	≤0.25/4	＞16	≤0.25	0.5	4	8	＞32	8/4
23SAL124	＞8/152	1	8	＞2	＞16	＞16	＞8/4	＞16	≤0.25	0.5	≤2	≤4	＞32	＞32/16
23SAL125	≤0.5/9.5	0.5	≤0.25	0.25	＞16	＞16	≤0.25/4	＞16	≤0.25	0.03	64	≤4	＞32	＞32/16
23SAL126	＞8/152	0.5	≤0.25	≤0.125	≤0.25	1	≤0.25/4	＞16	≤0.25	0.5	4	8	＞32	32/16
23SAL127	＞8/152	0.5	≤0.25	≤0.125	≤0.25	0.5	≤0.25/4	＞16	≤0.25	0.03	8	≤4	＞32	32/16
23SAL128	≤0.5/9.5	2	≤0.25	0.25	≤0.25	1	≤0.25/4	＞16	≤0.25	0.03	4	≤4	＞32	＞32/16
23SAL129	≤0.5/9.5	0.5	≤0.25	≤0.125	＞16	＞16	≤0.25/4	＞16	≤0.25	0.5	4	≤4	＞32	16/8
23SAL130	＞8/152	1	≤0.25	≤0.125	＞16	＞16	≤0.25/4	＞16	1	＞2	64	8	＞32	8/4
23SAL131	≤0.5/9.5	2	≤0.25	0.25	≤0.25	1	≤0.25/4	＞16	≤0.25	0.03	4	≤4	＞32	＞32/16
23SAL132	≤0.5/9.5	≤0.25	≤0.25	≤0.125	≤0.25	1	≤0.25/4	＞16	1	≤0.015	≤2	≤4	≤2	≤2/1
23SAL133	8/152	0.5	≤0.25	≤0.125	＞16	8	≤0.25/4	＞16	≤0.25	0.5	4	≤4	＞32	＞32/16
23SAL134	＞8/152	≤0.25	≤0.25	≤0.125	≤0.25	1	≤0.25/4	16	≤0.25	1	≤2	≤4	＞32	＞32/16
23SAL135	＞8/152	≤0.25	≤0.25	≤0.125	≤0.25	≤0.25	≤0.25/4	≤0.25/4	1	≤0.015	≤2	≤4	≤2	≤2/1
23SAL136	＞8/152	0.5	≤0.25	0.5	≤0.25	≤0.25	≤0.25/4	＞16	1	≤0.015	≤2	≤4	＞32	＞32/16
23SAL138	≤0.5/9.5	≤0.25	0.5	≤0.125	≤0.25	8	＞8/4	＞16	1	0.5	≤2	≤4	≤2	≤2/1
24CF1001	≤0.5/9.5	0.5	≤0.25	≤0.125	≤0.25	≤0.25	≤0.25/4	＞16	≤0.25	0.25	≤2	≤4	≤2	≤2/1
24CF1002	2/38	0.5	≤0.25	≤0.125	＞16	＞16	≤0.25/4	＞16	1	＞2	4	≤4	＞32	8/4
24CF1003	≤0.5/9.5	0.5	≤0.25	≤0.125	≤0.25	≤0.25	≤0.25/4	≤1	≤0.25	0.125	4	≤4	≤2	≤2/1
24CF1004	＞8/152	0.5	≤0.25	≤0.125	4	16	≤0.25/4	≤1	≤0.25	0.032	32	≤4	＞32	16/8
24CF1005	＞8/152	2	≤0.25	≤0.125	≤0.25	≤0.25	≤0.25/4	＞16	≤0.25	1	＞64	≤4	＞32	＞32/16
24CF1006	＞8/152	1	≤0.25	≤0.125	≤0.25	0.5	≤0.25/4	＞16	≤0.25	1	8	≤4	＞32	16/8
24CF1301	＞8/152	0.5	≤0.25	≤0.125	≤0.25	≤0.25	≤0.25/4	＞16	≤0.25	0.5	4	≤4	＞32	8/4
24CF1501	≤0.5/9.5	0.5	≤0.25	≤0.125	≤0.25	≤0.25	≤0.25/4	＞16	≤0.25	0.125	≤2	≤4	＞32	16/8
24CF1504	＞8/152	0.5	≤0.25	≤0.125	≤0.25	≤0.25	≤0.25/4	＞16	≤0.25	≤0.016	≤2	≤4	＞32	16/8
24CF1508	≤0.5/9.5	0.5	≤0.25	≤0.125	＞16	4	≤0.25/4	＞16	≤0.25	0.25	≤2	≤4	＞32	8/4
24CF2003	＞8/152	0.5	0.5	≤0.125	≤0.25	≤0.25	≤0.25/4	＞16	≤0.25	0.5	32	≤4	＞32	＞32/16
24CF2004	2/38	0.5	≤0.25	≤0.125	＞16	＞16	≤0.25/4	＞16	1	＞2	4	≤4	＞32	8/4
24F018	≤0.5/9.5	0.5	≤0.25	≤0.125	≤0.25	≤0.25	≤0.25/4	≤1	≤0.25	0.125	≤2	≤4	≤2	≤2/1
24F019	≤0.5/9.5	0.5	≤0.25	≤0.125	≤0.25	0.5	≤0.25/4	≤1	≤0.25	0.125	≤2	≤4	≤2	≤2/1
24F020	≤0.5/9.5	1	≤0.25	≤0.125	≤0.25	≤0.25	≤0.25/4	2	≤0.25	0.125	≤2	8	≤2	≤2/1
24F021	≤0.5/9.5	1	≤0.25	0.25	≤0.25	0.5	≤0.25/4	2	0.5	0.25	4	≤4	＞32	16/8
24F022	＞8/152	0.5	≤0.25	≤0.125	≤0.25	0.5	≤0.25/4	＞16	0.5	0.5	4	≤4	＞32	＞32/16
24F023	≤0.5/9.5	1	≤0.25	≤0.125	0.5	≤0.25	≤0.25/4	＞16	≤0.25	≤0.016	4	8	＞32	＞32/16
24F024	＞8/152	0.5	≤0.25	≤0.125	＞16	＞16	≤0.25/4	＞16	1	＞2	64	＞64	＞32	32/16
24F025	＞8/152	0.5	≤0.25	≤0.125	＞16	＞16	≤0.25/4	＞16	1	＞2	64	≤4	＞32	＞32/16
24SAL031	＞8/152	0.5	≤0.25	≤0.125	≤0.25	0.5	≤0.25/4	＞16	≤0.25	0.032	＞64	≤4	＞32	＞32/16
24SAL032	≤0.5/9.5	1	≤0.25	≤0.125	≤0.25	≤0.25	≤0.25/4	≤1	≤0.25	≤0.016	4	≤4	≤2	≤2/1
24SAL033	≤0.5/9.5	≤0.25	≤0.25	0.25	≤0.25	2	≤0.25/4	≤0.25/4	1	≤0.015	≤2	≤4	≤2	≤2/1
24SAL034	≤0.5/9.5	0.5	0.5	≤0.125	≤0.25	0.5	≤0.25/4	2	≤0.25	≤0.016	4	≤4	＞32	＞32/16
24SAL035	≤0.5/9.5	≤0.25	≤0.25	≤0.125	≤0.25	0.5	≤0.25/4	＞16	1	0.5	≤2	≤4	≤2	≤2/1
24SAL043	1/19	0.5	≤0.25	≤0.125	≤0.25	≤0.25	≤0.25/4	＞16	≤0.25	≤0.016	4	≤4	≤2	≤2/1
24SAL044	≤0.5/9.5	1	≤0.25	≤0.125	≤0.25	≤0.25	≤0.25/4	≤1	≤0.25	≤0.016	8	≤4	＞32	＞32/16
18GDIMC05	＞8/152	1	≤0.25	≤0.125	≤0.25	≤0.25	≤0.25/4	＞16	0.5	0.25	≤2	≤4	＞32	32/16
17HJLDC03	≤0.5/9.5	1	≤0.25	≤0.125	≤0.25	0.5	≤0.25/4	＞16	1	0.03	8	≤4	≤2	≤2/1
ZQGY20SAL04	≤0.5/9.5	1	≤0.25	≤0.125	≤0.25	0.5	≤0.25/4	＞16	≤0.25	0.125	4	≤4	＞32	＞32/16
ZQGY20SAL12	≤0.5/9.5	2	≤0.25	≤0.125	≤0.25	≤0.25	≤0.25/4	≤1	≤0.25	≤0.016	4	≤4	≤2	≤2/1
ZQGY20SAL32	≤0.5/9.5	2	≤0.25	≤0.125	≤0.25	≤0.25	≤0.25/4	≤1	≤0.25	≤0.016	≤2	≤4	≤2	≤2/1
ZQGY20SAL34	≤0.5/9.5	2	≤0.25	≤0.125	≤0.25	≤0.25	≤0.25/4	≤1	≤0.25	≤0.016	4	≤4	≤2	≤2/1
ZQGY20SAL35	≤0.5/9.5	2	≤0.25	≤0.125	≤0.25	≤0.25	≤0.25/4	≤1	≤0.25	≤0.016	≤2	≤4	≤2	≤2/1
ZQGY20SAL36	≤0.5/9.5	2	≤0.25	≤0.125	≤0.25	≤0.25	≤0.25/4	≤1	≤0.25	≤0.016	4	≤4	≤2	≤2/1
18ZQJYD01	≤0.5/9.5	1	≤0.25	≤0.125	≤0.25	≤0.25	≤0.25/4	2	≤0.25	0.25	≤2	≤4	＞32	32/16
18ZQJYD03	≤0.5/9.5	1	≤0.25	≤0.125	≤0.25	≤0.25	≤0.25/4	2	≤0.25	0.25	≤2	≤4	＞32	16/8
18ZQJYD04	≤0.5/9.5	0.5	≤0.25	≤0.125	≤0.25	0.5	≤0.25/4	＞16	≤0.25	0.125	4	≤4	＞32	＞32/16
19ZQSCR10	＞8/152	1	≤0.25	≤0.125	≤0.25	2	≤0.25/4	＞16	≤0.25	0.5	8	≤4	＞32	＞32/16
19ZQSQR01	≤0.5/9.5	1	≤0.25	≤0.125	0.5	0.5	≤0.25/4	＞16	2	0.25	≤2	≤4	≤2	≤2/1
20ZQSQR12	≤0.5/9.5	0.5	≤0.25	≤0.125	≤0.25	≤0.25	≤0.25/4	≤1	≤0.25	≤0.015	4	≤4	≤2	4/2
20ZQSQR16	≤0.5/9.5	2	≤0.25	≤0.125	≤0.25	≤0.25	≤0.25/4	2	≤0.25	1	≤2	≤4	≤2	≤2/1
20ZQSQR26	≤0.5/9.5	0.5	≤0.25	≤0.125	≤0.25	≤0.25	≤0.25/4	≤1	≤0.25	0.25	4	≤4	≤2	≤2/1
20ZQSQR28	≤0.5/9.5	1	≤0.25	≤0.125	≤0.25	≤0.25	≤0.25/4	≤1	≤0.25	0.125	≤2	≤4	≤2	≤2/1
20ZQSRP08	≤0.5/9.5	2	≤0.25	≤0.125	≤0.25	1	≤0.25/4	2	≤0.25	0.03	8	≤4	≤2	≤2/1
21ZQSRW45	≤0.5/9.5	0.5	≤0.25	≤0.125	≤0.25	0.5	≤0.25/4	≤1	≤0.25	≤0.015	4	≤4	≤2	≤2/1
22ZQSRW46	≤0.5/9.5	1	≤0.25	≤0.125	0.5	≤0.25	≤0.25/4	≤1	≤0.25	≤0.015	≤2	≤4	≤2	≤2/1
23ZQTCR01	＞8/152	2	≤0.25	≤0.125	≤0.25	1	≤0.25/4	＞16	≤0.25	≤0.015	8	≤4	＞32	＞32/16
23ZQXJS002	＞8/152	1	≤0.25	0.25	≤0.25	0.5	≤0.25/4	16	1	2	8	≤4	＞32	32/16
23ZQXYZ07	＞8/152	0.5	≤0.25	≤0.125	≤0.25	1	≤0.25/4	＞16	≤0.25	≤0.015	4	≤4	＞32	＞32/16

## Sheet: Antibiotic Resistance Heatmap
Sample Name	Source	Years	Serotype	Antibiotic Resistance Heatmap
				SXT	CT	ETP	MEM	CTX	CAZ	CZA	TET	TIG	CIP	AZM	AMI	AMP	AMS
17T000A5	Humans	2017	London	R	S	S	S	S	S	S	R	S	S	S	S	R	R
17SAL001	Humans	2017	Enteritidis	S	S	S	S	S	S	S	S	S	I	S	S	S	S
17SAL002	Humans	2017	Enteritidis	R	S	S	S	S	S	S	S	S	S	S	S	S	S
17SAL003	Humans	2017	Enteritidis	S	S	S	S	S	S	S	S	S	I	S	S	S	S
17SAL004	Humans	2017	Enteritidis	S	S	S	S	S	S	S	S	S	I	S	S	S	S
17SAL005	Humans	2017	Enteritidis	S	S	S	S	S	S	S	S	S	I	S	S	S	S
17SAL011	Humans	2017	Virchow	R	S	S	S	S	S	S	R	S	I	S	R	S	S
17SAL013	Humans	2017	Stanley	S	S	S	S	S	S	S	S	S	S	S	S	S	S
17SAL016	Humans	2017	Oranienburg	S	S	S	S	S	S	S	R	S	I	S	R	R	I
17SAL019	Humans	2017	Typhimurium	S	S	S	S	S	S	S	R	S	I	S	S	S	S
17SAL020	Humans	2017	Typhi	S	S	S	S	S	S	S	R	S	I	S	R	S	S
17SAL021	Humans	2017	Typhi	S	S	S	S	S	S	S	R	S	I	S	S	R	I
18SAL001	Humans	2018	Enteritidis	S	S	S	S	S	S	S	S	S	S	S	S	S	S
18SAL002	Humans	2018	Virchow	S	S	S	S	S	S	S	S	S	S	S	S	S	S
18SAL003	Humans	2018	London	S	S	S	S	S	S	S	S	S	S	S	S	S	S
18SAL006	Humans	2018	I 1,4,[5],12:i:-	R	S	S	S	S	S	S	R	S	S	S	S	R	R
18SAL007	Humans	2018	I 1,4,[5],12:i:-	S	S	I	S	S	S	S	S	S	I	S	S	I	S
18SAL010	Humans	2018	Enteritidis	S	S	S	S	R	I	S	R	S	I	S	S	R	R
18SAL012	Humans	2018	I 1,4,[5],12:i:-	S	S	S	S	S	S	S	S	S	S	S	R	S	S
18SAL013	Humans	2018	Derby	R	S	S	S	S	S	S	R	S	S	S	S	R	R
18SAL014	Humans	2018	Derby	S	S	S	S	R	I	S	S	S	R	S	S	R	S
18SAL019	Humans	2018	Typhimurium	S	S	S	S	R	R	S	R	S	S	S	R	R	R
18SAL021	Humans	2018	I 1,4,[5],12:i:-	S	S	S	S	R	R	S	S	S	S	S	S	R	R
18SAL022	Humans	2018	Typhimurium	S	S	S	S	R	R	S	S	S	R	S	S	R	R
19SAL001	Humans	2019	I 1,4,[5],12:i:-	R	S	S	S	S	S	S	R	S	I	S	S	R	R
19SAL002	Humans	2019	I 1,4,[5],12:i:-	S	S	S	S	R	S	S	R	S	I	S	S	R	I
19SAL003	Humans	2019	Enteritidis	S	S	S	S	R	S	S	S	S	I	S	S	R	R
19SAL004	Humans	2019	Typhimurium	S	S	S	S	S	S	S	R	S	S	S	S	R	R
19SAL005	Humans	2019	Enteritidis	S	S	S	S	S	S	S	R	S	I	S	R	R	R
19SAL006	Humans	2019	Bareilly	S	S	S	S	S	S	S	S	S	I	S	R	S	S
19SAL017	Humans	2019	Rissen	R	S	S	S	S	S	S	I	S	S	S	S	R	R
19SAL018	Humans	2019	I 1,4,[5],12:i:-	R	S	S	S	S	S	S	R	S	R	S	S	R	R
19SAL025	Humans	2019	Manhattan	S	S	S	S	S	S	S	S	S	S	S	S	S	S
19SAL026	Humans	2019	Meleagridis	S	S	S	S	S	S	S	S	S	I	S	R	R	R
19T000B1	Humans	2019	Enteritidis	S	S	S	S	S	S	S	S	S	I	S	S	R	I
19T000B6	Humans	2019	Braenderup	S	S	S	S	S	S	S	R	S	I	S	S	S	S
19T001B1	Humans	2019	Enteritidis	S	S	S	S	S	S	S	S	S	I	S	S	R	I
19T001B6	Humans	2019	Braenderup	S	S	S	S	S	S	S	S	S	I	S	S	R	R
20SAL002	Humans	2020	Enteritidis	S	S	S	S	S	S	S	R	S	I	S	S	R	R
20SAL003	Humans	2020	Enteritidis	S	S	S	S	S	S	S	R	S	I	S	S	S	S
20SAL004	Humans	2020	Enteritidis	S	S	S	S	S	S	S	R	S	I	S	S	S	S
20SAL005	Humans	2020	Enteritidis	S	S	S	S	S	S	S	R	S	I	S	S	S	S
20SAL007	Humans	2020	Enteritidis	S	S	S	S	S	S	S	R	S	I	S	S	R	R
20SAL008	Humans	2020	Enteritidis	S	S	S	S	S	S	S	R	S	R	S	S	R	R
20SAL009	Humans	2020	Typhimurium	R	S	S	S	S	S	S	R	S	R	S	S	R	I
20SAL010	Humans	2020	Enteritidis	S	S	S	S	S	S	S	S	S	I	S	S	R	R
20SAL011	Humans	2020	Infantis	S	S	S	S	S	S	S	S	S	S	S	S	S	S
20SAL014	Humans	2020	Enteritidis	S	S	S	S	S	S	S	S	S	S	S	S	R	R
20SAL015	Humans	2020	Typhimurium	R	S	S	S	S	S	S	R	S	I	S	S	R	R
20SAL017	Humans	2020	Typhimurium	S	S	S	S	S	S	S	R	S	R	S	S	R	R
20SAL018	Humans	2020	Typhimurium	S	S	S	S	S	S	S	R	S	R	S	R	R	R
20SAL020	Humans	2020	I 1,4,[5],12:i:-	S	S	S	S	S	S	S	I	S	S	S	R	R	R
20SAL022	Humans	2020	I 1,4,[5],12:i:-	R	S	S	S	R	R	S	S	S	I	S	S	R	S
20SAL024	Humans	2020	I 1,4,[5],12:i:-	S	S	S	S	S	S	S	S	S	S	S	S	S	S
20SAL028	Humans	2020	Typhimurium	R	S	S	S	S	S	S	R	S	I	S	S	S	S
20SAL029	Humans	2020	I 1,4,[5],12:i:-	S	S	S	S	S	S	S	R	S	S	S	R	R	R
20SAL031	Humans	2020	Typhimurium	R	S	S	S	R	R	S	R	S	I	S	S	R	R
20SAL032	Humans	2020	Typhimurium	R	S	S	S	S	S	S	R	S	I	S	S	R	I
20SAL033	Humans	2020	I 1,4,[5],12:i:-	S	S	S	S	S	S	S	R	S	S	S	R	R	I
20T0021	Humans	2020	Typhimurium	S	S	S	S	S	S	S	S	S	S	S	S	S	S
21SAL001	Humans	2021	I 1,4,[5],12:i:-	R	S	S	S	S	S	S	R	S	R	S	S	R	I
21SAL003	Humans	2021	Enteritidis	S	S	S	S	S	S	S	S	S	I	S	S	S	S
21SAL004	Humans	2021	I 1,4,[5],12:i:-	S	S	S	S	S	S	S	R	S	S	S	S	S	S
21SAL005	Humans	2021	Enteritidis	S	S	S	S	S	S	S	S	S	I	S	S	R	R
21SAL006	Humans	2021	Typhimurium	R	S	S	S	R	R	S	R	S	S	S	S	R	I
21SAL007	Humans	2021	I 1,4,[5],12:i:-	R	S	S	S	S	S	S	R	S	S	S	S	R	I
21SAL008	Humans	2021	I 1,4,[5],12:i:-	S	S	S	S	S	S	S	R	S	S	S	S	R	I
21SAL009	Humans	2021	I 1,4,[5],12:i:-	R	S	S	S	S	S	S	R	S	R	S	S	R	S
21SAL010	Humans	2021	Enteritidis	S	S	S	S	S	S	S	S	S	I	S	S	S	S
21SAL011	Humans	2021	I 1,4,[5],12:i:-	R	S	S	S	S	S	S	R	S	R	S	S	R	R
21SAL012	Humans	2021	I 1,4,[5],12:i:-	S	S	S	S	S	S	S	R	S	S	S	S	R	I
21SAL013	Humans	2021	Enteritidis	S	S	S	S	R	R	S	R	S	I	S	S	R	I
21SAL014	Humans	2021	Typhimurium	R	S	S	S	S	S	S	R	S	I	S	S	R	I
21SAL015	Humans	2021	I 1,4,[5],12:i:-	R	S	S	S	R	S	S	R	S	I	S	S	R	R
21SAL016	Humans	2021	Typhimurium	R	S	S	S	R	R	S	R	S	I	S	S	R	I
21SAL017	Humans	2021	I 1,4,[5],12:i:-	R	S	S	S	R	R	S	R	S	I	S	S	R	R
21SAL018	Humans	2021	I 1,4,[5],12:i:-	S	S	I	S	R	R	S	R	S	R	S	S	R	I
21SAL019	Humans	2021	Stanley	S	S	S	S	S	S	S	S	S	S	S	S	S	S
21SAL020	Humans	2021	I 1,4,[5],12:i:-	S	S	S	S	S	S	S	R	S	I	S	S	S	S
21SAL021	Humans	2021	I 1,4,[5],12:i:-	R	S	S	S	S	S	S	R	S	I	S	S	R	I
21SAL022	Humans	2021	Typhimurium	S	S	S	S	R	R	S	S	S	S	S	S	R	I
21SAL023	Humans	2021	I 1,4,[5],12:i:-	S	S	S	S	R	R	S	R	S	I	S	S	R	R
21SAL025	Humans	2021	I 1,4,[5],12:i:-	S	S	S	S	S	S	S	I	S	S	S	R	R	R
21SAL026	Humans	2021	Stanley	S	S	S	S	S	S	S	R	S	I	S	S	R	I
21SAL027	Humans	2021	Derby	S	S	S	S	S	S	S	S	S	R	S	R	S	S
21SAL030	Humans	2021	I 1,4,[5],12:i:-	R	S	S	S	S	S	S	R	S	I	S	S	R	I
21SAL031	Humans	2021	I 1,4,[5],12:i:-	S	S	S	S	S	R	S	R	S	R	S	R	R	I
21SAL034	Humans	2021	I 1,4,[5],12:i:-	S	S	S	S	S	S	S	R	S	S	S	S	S	S
21SAL035	Humans	2021	Typhimurium	R	S	S	S	S	S	S	S	S	S	S	S	R	I
21SAL036	Humans	2021	I 1,4,[5],12:i:-	S	S	S	S	R	R	S	R	S	I	S	S	R	R
21SAL037	Humans	2021	I 1,4,[5],12:i:-	R	S	S	S	R	R	S	R	S	I	S	S	R	S
21SAL038	Humans	2021	Typhimurium	R	S	S	S	S	S	S	S	S	S	S	S	R	R
21SAL043	Humans	2021	Enteritidis	S	S	S	S	S	S	S	S	S	S	S	R	R	R
21SAL044	Humans	2021	Enteritidis	S	S	S	S	S	S	S	S	S	S	S	R	R	R
21SAL048	Humans	2021	Stanley	S	S	S	S	S	S	S	S	S	S	S	R	S	S
21SAL049	Humans	2021	Stanley	R	S	S	S	S	S	S	R	S	R	S	S	R	I
21SAL050	Humans	2021	Typhimurium	R	S	S	S	R	R	S	R	S	I	S	S	R	R
21SAL051	Humans	2021	Enteritidis	S	S	S	S	S	S	S	R	S	I	S	S	R	I
21SAL052	Humans	2021	I 1,4,[5],12:i:-	R	S	S	S	R	R	S	R	S	I	R	S	R	R
21SAL053	Humans	2021	I 1,4,[5],12:i:-	R	S	S	S	S	R	S	R	S	I	S	R	S	S
21SAL057	Humans	2021	Stanley	S	S	S	S	S	S	S	S	S	S	S	R	S	S
21SAL062	Humans	2021	London	S	S	S	S	S	S	S	S	S	S	S	S	S	S
21SAL066	Humans	2021	Enteritidis	S	S	S	S	S	S	S	S	S	S	S	I	R	R
21SAL069	Humans	2021	Enteritidis	R	S	S	S	S	S	S	R	I	S	S	R	R	R
21SAL078	Humans	2021	Newport	S	S	S	S	S	S	S	S	S	S	S	R	S	S
22SAL001	Humans	2022	Rissen	R	S	S	S	S	S	S	R	S	S	S	S	R	I
22SAL002	Humans	2022	I 1,4,[5],12:i:-	R	S	S	S	S	S	S	R	S	I	S	S	R	R
22SAL003	Humans	2022	I 1,4,[5],12:i:-	R	S	S	S	S	S	S	R	S	R	S	S	R	I
22SAL004	Humans	2022	I 1,4,[5],12:i:-	S	S	S	S	S	S	S	R	R	I	S	S	R	I
22SAL005	Humans	2022	I 1,4,[5],12:i:-	S	S	S	S	S	S	S	R	S	I	S	S	R	S
22SAL006	Humans	2022	London	S	S	S	S	R	R	S	R	S	S	S	S	R	S
22SAL007	Humans	2022	I 1,4,[5],12:i:-	R	S	S	S	S	S	S	R	S	I	S	S	R	I
22SAL008	Humans	2022	Enteritidis	S	S	S	S	S	S	S	S	S	I	S	S	S	S
22SAL009	Humans	2022	I 1,4,[5],12:i:-	S	S	S	S	R	R	S	R	S	I	S	S	R	R
22SAL010	Humans	2022	Livingstone	R	S	S	S	S	S	S	R	S	I	S	S	R	S
22SAL011	Humans	2022	Stanley	S	S	S	S	S	S	S	S	S	S	S	S	S	S
22SAL012	Humans	2022	London	R	S	S	S	S	S	S	R	S	R	R	S	R	R
22SAL013	Humans	2022	Stanley	S	S	S	S	S	S	S	S	S	S	S	S	S	S
22SAL014	Humans	2022	Goldcoast	S	S	S	S	S	S	S	S	S	S	S	S	S	S
22SAL015	Humans	2022	Enteritidis	S	S	S	S	S	S	S	R	S	I	S	S	R	R
22SAL016	Humans	2022	Typhimurium	S	S	S	S	R	I	S	S	S	I	S	S	R	R
22SAL017	Humans	2022	Typhimurium	R	S	S	S	S	S	S	R	S	I	S	S	R	I
22SAL018	Humans	2022	I 1,4,[5],12:i:-	S	S	S	S	S	S	S	R	S	S	S	S	R	S
22SAL019	Humans	2022	I 1,4,[5],12:i:-	R	S	S	S	S	S	S	R	S	I	S	S	R	R
22SAL020	Humans	2022	I 1,4,[5],12:i:-	R	S	S	S	R	R	S	R	S	R	S	S	R	R
22SAL021	Humans	2022	Oranienburg	S	S	S	S	S	S	S	S	S	S	S	S	S	S
22SAL022	Humans	2022	Saintpaul	S	S	S	S	S	S	S	S	S	S	S	R	S	S
22SAL023	Humans	2022	Enteritidis	S	S	S	S	S	S	S	I	S	S	S	R	R	R
22SAL024	Humans	2022	Stanley	S	S	S	S	S	S	S	S	S	S	S	S	S	S
22SAL025	Humans	2022	Typhimurium	R	S	S	S	S	S	S	R	S	R	R	S	R	R
22SAL026	Humans	2022	London	R	S	S	S	S	S	S	R	S	R	R	S	R	I
22SAL027	Humans	2022	I 1,4,[5],12:i:-	S	S	S	S	S	S	S	R	S	S	S	S	R	I
22SAL028	Humans	2022	I 1,4,[5],12:i:-	R	S	S	S	S	S	S	R	S	I	S	S	R	I
22SAL029	Humans	2022	Typhimurium	R	S	S	S	S	S	S	R	S	I	S	S	S	S
22SAL031	Humans	2022	Rissen	S	S	S	S	S	S	S	R	S	S	S	S	S	S
22SAL032	Humans	2022	I 1,4,[5],12:i:-	R	S	S	S	S	S	S	R	S	I	S	S	R	I
22SAL033	Humans	2022	Typhimurium	R	S	S	S	S	S	S	R	S	I	S	S	R	I
22SAL034	Humans	2022	Rissen	R	S	S	S	S	S	S	R	S	S	S	S	S	S
22SAL035	Humans	2022	Derby	R	S	S	S	S	S	S	R	S	R	S	S	R	I
22SAL039	Humans	2022	I 1,4,[5],12:i:-	R	S	S	S	S	S	S	R	S	I	S	S	R	R
22SAL041	Humans	2022	I 1,4,[5],12:i:-	R	S	S	S	S	S	S	R	S	R	S	S	R	I
22SAL042	Humans	2022	I 1,4,[5],12:i:-	R	S	S	S	R	S	S	R	S	I	S	S	R	R
22SAL044	Humans	2022	I 1,4,[5],12:i:-	R	S	S	S	S	S	S	R	S	I	S	S	R	I
22SAL045	Humans	2022	Typhimurium	R	S	S	S	R	R	S	R	S	R	R	S	R	I
22SAL046	Humans	2022	I 1,4,[5],12:i:-	R	S	S	S	S	S	S	R	S	I	S	S	R	R
22SAL049	Humans	2022	I 1,4,[5],12:i:-	S	S	S	S	R	S	S	R	S	S	S	S	R	I
22SAL050	Humans	2022	I 1,4,[5],12:i:-	R	S	S	S	S	S	S	R	S	R	S	S	R	R
22SAL052	Humans	2022	Stanley	S	S	S	S	S	S	S	S	S	S	S	S	S	S
22SAL053	Humans	2022	Stanley	S	S	S	S	S	S	S	R	R	S	S	S	S	S
22SAL056	Humans	2022	I 1,4,[5],12:i:-	S	S	S	S	S	S	S	R	S	S	S	S	R	S
22SAL058	Humans	2022	I 1,4,[5],12:i:-	R	S	S	S	R	S	S	R	S	I	S	S	R	R
22SAL059	Humans	2022	I 1,4,[5],12:i:-	R	S	S	S	S	S	S	R	S	I	S	S	R	I
22SAL060	Humans	2022	Stanley	S	S	S	S	R	R	S	R	S	I	S	S	R	R
22SAL062	Humans	2022	Stanley	R	S	S	S	R	S	S	R	S	I	S	S	R	R
22SAL064	Humans	2022	Enteritidis	S	S	S	S	S	S	S	S	S	S	S	S	R	R
22SAL065	Humans	2022	Stanley	S	S	S	S	S	S	S	S	S	S	S	S	S	S
22SAL066	Humans	2022	I 1,4,[5],12:i:-	R	S	S	S	S	S	S	S	S	R	S	S	R	R
22SAL067	Humans	2022	Weltevreden	S	S	S	S	S	S	S	S	S	S	S	S	S	S
22SAL068	Humans	2022	I 1,4,[5],12:i:-	R	S	S	S	S	S	S	S	S	R	S	S	R	I
22SAL069	Humans	2022	Enteritidis	S	S	S	S	S	S	S	S	S	S	S	S	R	R
22SAL071	Humans	2022	Cerro	S	S	S	S	S	S	S	S	S	S	S	S	S	S
22SAL072	Humans	2022	I 1,4,[5],12:i:-	R	S	S	S	S	S	S	R	I	R	S	S	R	R
22SAL074	Humans	2022	Rissen	R	S	S	S	S	S	S	R	S	S	S	S	S	S
22SAL075	Humans	2022	I 1,4,[5],12:i:-	R	S	S	S	S	S	S	R	I	S	S	S	R	I
22SAL076	Humans	2022	I 1,4,[5],12:i:-	S	S	S	S	S	S	S	R	S	I	S	S	R	R
22SAL079	Humans	2022	I 1,4,[5],12:i:-	S	S	S	S	S	S	S	R	S	S	S	S	R	R
22SAL080	Humans	2022	Typhimurium	R	S	S	S	S	S	S	R	S	S	S	S	R	R
22SAL081	Humans	2022	Typhimurium	R	S	S	S	S	S	S	R	S	I	S	S	R	R
22SAL082	Humans	2022	Stanley	S	S	S	S	S	S	S	R	S	S	S	S	R	I
22SAL084	Humans	2022	I 1,4,[5],12:i:-	S	S	S	S	R	I	S	R	S	I	S	S	R	R
22SAL085	Humans	2022	I 1,4,[5],12:i:-	R	S	S	S	S	S	S	R	S	R	S	S	R	R
22SAL086	Humans	2022	I 1,4,[5],12:i:-	R	S	S	S	S	S	S	R	I	R	S	S	R	R
22SAL087	Humans	2022	Enteritidis	S	S	S	S	S	S	S	S	S	S	S	S	R	R
22SAL088	Humans	2022	Enteritidis	S	S	S	S	S	S	S	S	S	I	S	S	R	R
22SAL092	Humans	2022	Stanley	S	S	S	S	S	S	S	S	S	S	S	S	S	S
22SAL093	Humans	2022	I 1,4,[5],12:i:-	R	S	S	S	R	R	S	R	S	S	S	S	R	R
22SAL094	Humans	2022	Diarizonae	S	S	S	S	S	S	S	S	S	S	S	S	S	S
22SAL096	Humans	2022	I 1,4,[5],12:i:-	R	S	S	S	S	S	S	R	S	S	S	S	R	I
22SAL101	Humans	2022	I 1,4,[5],12:i:-	R	S	S	S	S	S	S	S	S	R	S	S	S	S
22SAL104	Humans	2022	I 1,4,[5],12:i:-	S	S	S	S	S	S	S	R	S	S	S	S	R	R
22SAL105	Humans	2022	Stanley	S	S	S	S	S	S	S	S	S	S	S	S	S	S
22SAL109	Humans	2022	I 1,4,[5],12:i:-	S	S	S	S	S	S	S	R	S	S	S	S	S	S
22T000B3	Humans	2022	Braenderup	S	S	S	S	S	S	S	S	S	S	S	S	S	S
22T000B1	Humans	2022	Braenderup	S	S	S	S	S	S	S	S	S	S	S	S	S	S
22T000B2	Humans	2022	Braenderup	S	S	S	S	S	S	S	S	S	S	S	S	S	S
23F01	Environment	2023	Goldcoast	R	S	S	S	S	S	S	R	S	I	S	S	R	S
23F02	Environment	2023	Corvallis	S	S	S	S	S	S	S	S	S	R	S	S	S	S
23F03	Environment	2023	Enteritidis	S	S	S	S	S	S	S	S	S	I	S	S	R	I
23F04	Environment	2023	Enteritidis	S	S	S	S	S	S	S	S	S	I	S	S	R	S
23F05	Environment	2023	Enteritidis	S	S	S	S	S	S	S	S	S	I	S	S	R	S
23F06	Environment	2023	Enteritidis	S	S	S	S	S	S	S	S	S	I	S	S	R	S
23F07	Environment	2023	Corvallis	S	S	S	S	S	S	S	S	S	R	S	S	S	S
23F08	Environment	2023	Enteritidis	S	S	S	S	S	S	S	S	S	I	S	S	R	S
23F09	Environment	2023	Enteritidis	S	S	S	S	S	S	S	S	S	I	S	S	R	S
23F10	Environment	2023	Enteritidis	S	S	S	S	S	S	S	S	S	I	S	S	R	S
23F11	Environment	2023	Corvallis	S	S	S	S	S	S	S	S	S	I	S	S	R	S
23F12	Environment	2023	Corvallis	S	S	S	S	S	S	S	S	S	R	S	S	S	S
23F13	Environment	2023	Agona	S	S	S	S	S	S	S	S	S	I	S	S	R	R
23F14	Environment	2023	Enteritidis	S	S	S	S	S	S	S	S	S	I	S	S	R	S
23F15	Environment	2023	Enteritidis	S	S	S	S	S	S	S	S	S	R	S	S	S	S
23F16	Environment	2023	Enteritidis	S	S	S	S	S	S	S	S	S	I	S	S	R	R
23F17	Environment	2023	Typhimurium	S	S	S	S	S	S	S	S	S	S	S	S	S	S
23SAL004	Humans	2023	I 1,4,[5],12:i:-	S	S	S	S	S	S	S	R	S	S	S	S	R	I
23SAL005	Humans	2023	I 1,4,[5],12:i:-	S	S	S	S	R	R	S	R	S	I	S	S	R	I
23SAL006	Humans	2023	I 1,4,[5],12:i:-	R	S	S	S	R	I	S	R	S	I	S	S	R	I
23SAL007	Humans	2023	I 1,4,[5],12:i:-	R	S	S	S	S	S	S	R	S	I	S	S	R	I
23SAL008	Humans	2023	I 1,4,[5],12:i:-	S	S	S	S	S	S	S	R	S	I	S	S	R	S
23SAL009	Humans	2023	Goldcoast	S	S	S	S	R	R	S	R	S	I	R	S	R	R
23SAL010	Humans	2023	Enteritidis	S	S	S	S	S	S	S	S	S	S	S	S	S	S
23SAL011	Humans	2023	I 1,4,[5],12:i:-	S	S	S	S	S	S	S	R	S	S	S	S	R	S
23SAL012	Humans	2023	I 1,4,[5],12:i:-	S	S	S	S	S	S	S	R	S	R	S	S	S	S
23SAL013	Humans	2023	Enteritidis	R	S	S	S	S	S	S	S	I	S	S	S	R	I
23SAL014	Humans	2023	Rissen	R	S	S	S	S	S	S	R	S	S	S	S	R	R
23SAL015	Humans	2023	I 1,4,[5],12:i:-	R	S	S	S	S	S	S	S	S	R	S	S	R	R
23SAL016	Humans	2023	London	S	S	S	S	S	S	S	R	S	S	R	S	R	I
23SAL017	Humans	2023	Enteritidis	S	S	S	S	S	S	S	S	S	S	S	S	R	R
23SAL019	Humans	2023	I 1,4,[5],12:i:-	R	S	S	S	S	S	S	R	S	I	S	S	S	S
23SAL020	Humans	2023	I 1,4,[5],12:i:-	R	S	S	S	S	R	S	R	S	I	S	S	S	S
23SAL021	Humans	2023	I 1,4,[5],12:i:-	S	S	S	S	S	S	S	R	S	S	S	S	R	R
23SAL022	Humans	2023	I 1,4,[5],12:i:-	R	S	S	S	S	S	S	R	S	I	S	S	R	R
23SAL023	Humans	2023	I 1,4,[5],12:i:-	R	S	S	S	S	S	S	I	I	S	S	S	R	R
23SAL024	Humans	2023	I 1,4,[5],12:i:-	R	S	S	S	R	R	S	R	S	I	S	S	R	R
23SAL025	Humans	2023	Enteritidis	S	S	S	S	S	S	S	S	S	S	S	S	R	R
23SAL026	Humans	2023	Infantis	S	S	S	S	R	R	S	S	S	S	S	S	S	S
23SAL027	Humans	2023	I 1,4,[5],12:i:-	S	S	S	S	R	R	S	R	S	R	S	S	S	S
23SAL028	Humans	2023	I 1,4,[5],12:i:-	R	S	S	S	R	R	S	R	S	R	R	S	R	R
23SAL029	Humans	2023	Infantis	S	S	S	S	S	S	S	S	S	S	S	S	S	S
23SAL030	Humans	2023	Goldcoast	S	S	S	S	S	S	S	S	S	S	S	S	S	S
23SAL031	Humans	2023	Panama	S	S	S	S	S	S	S	R	S	I	S	S	R	R
23SAL032	Humans	2023	I 1,4,[5],12:i:-	R	S	S	S	S	S	S	S	S	I	S	S	R	R
23SAL033	Humans	2023	Kentucky	S	S	S	S	R	I	S	R	S	S	S	S	S	S
23SAL034	Humans	2023	Infantis	S	S	S	S	S	S	S	S	S	S	S	S	S	S
23SAL035	Humans	2023	I 1,4,[5],12:i:-	R	S	S	S	R	R	S	R	S	I	R	S	R	R
23SAL036	Humans	2023	I 1,4,[5],12:i:-	S	S	S	S	S	S	S	R	S	S	S	S	R	R
23SAL037	Humans	2023	Panama	S	S	S	S	S	S	S	R	S	I	S	S	R	I
23SAL038	Humans	2023	Enteritidis	S	S	S	S	S	S	S	R	S	S	S	S	R	R
23SAL039	Humans	2023	I 1,4,[5],12:i:-	R	S	S	S	S	S	S	S	I	R	S	S	R	R
23SAL040	Humans	2023	Typhimurium	R	S	S	S	S	R	S	R	S	I	S	S	R	R
23SAL041	Humans	2023	Typhimurium	R	S	S	S	S	R	S	R	S	R	R	S	S	S
23SAL042	Humans	2023	I 1,4,[5],12:i:-	R	S	S	S	S	S	R	R	S	R	S	S	S	S
23SAL043	Humans	2023	I 1,4,[5],12:i:-	R	S	S	S	S	S	S	R	R	S	S	S	R	R
23SAL044	Humans	2023	Stanley	S	S	S	S	S	S	S	S	S	S	S	S	S	S
23SAL045	Humans	2023	Kottbus	S	S	S	S	S	S	S	S	S	S	S	S	S	S
23SAL046	Humans	2023	Pomona	R	S	S	S	S	S	S	S	S	S	S	S	S	S
23SAL047	Humans	2023	I 1,4,[5],12:i:-	R	S	S	S	R	S	S	R	S	R	S	S	R	R
23SAL048	Humans	2023	I 1,4,[5],12:i:-	S	S	S	S	S	S	S	R	S	I	S	S	R	R
23SAL049	Humans	2023	I 1,4,[5],12:i:-	R	S	S	S	R	S	S	R	S	I	S	S	R	R
23SAL050	Humans	2023	I 1,4,[5],12:i:-	R	S	S	S	S	S	S	R	S	I	S	S	R	R
23SAL051	Humans	2023	Enteritidis	S	S	S	S	S	R	S	R	S	S	S	S	S	S
23SAL052	Humans	2023	I 1,4,[5],12:i:-	R	S	S	S	S	R	S	R	S	R	S	S	S	S
23SAL053	Humans	2023	I 1,4,[5],12:i:-	S	S	S	S	S	R	S	R	R	R	S	S	R	R
23SAL054	Humans	2023	Enteritidis	S	S	S	S	S	S	S	R	S	I	S	S	R	R
23SAL055	Humans	2023	I 1,4,[5],12:i:-	R	S	S	S	S	S	S	R	S	S	S	S	R	R
23SAL056	Humans	2023	London	R	S	S	S	S	S	S	R	S	I	S	S	R	I
23SAL057	Humans	2023	Enteritidis	R	S	S	S	S	S	S	S	S	I	S	S	R	S
23SAL058	Humans	2023	Typhimurium	S	S	S	S	S	S	S	R	R	I	S	S	S	S
23SAL059	Humans	2023	Stanley	S	S	S	S	S	S	S	S	S	S	S	S	S	S
23SAL060	Humans	2023	Typhimurium	R	S	S	S	S	S	S	R	S	I	S	S	R	S
23SAL061	Humans	2023	Typhimurium	S	S	S	S	S	S	S	R	S	I	R	S	S	S
23SAL062	Humans	2023	Derby	S	S	S	S	S	S	S	S	S	S	S	S	S	S
23SAL063	Humans	2023	I 1,4,[5],12:i:-	R	S	S	S	I	S	S	R	R	R	S	S	S	S
23SAL064	Humans	2023	I 1,4,[5],12:i:-	S	S	S	S	S	S	S	R	S	S	S	S	R	S
23SAL065	Humans	2023	Enteritidis	S	S	S	S	S	S	S	R	S	S	S	S	R	R
23SAL066	Humans	2023	Typhimurium	R	S	S	S	S	S	S	R	S	I	R	S	S	S
23SAL067	Humans	2023	I 1,4,[5],12:i:-	S	S	S	S	S	S	S	R	I	I	S	S	S	S
23SAL068	Humans	2023	Typhimurium	S	S	S	S	S	S	S	R	S	R	S	S	R	R
23SAL069	Humans	2023	Typhimurium	S	S	S	S	S	S	S	S	S	S	S	S	S	S
23SAL070	Humans	2023	Infantis	S	S	S	S	S	S	S	S	S	S	S	S	S	S
23SAL071	Humans	2023	Rissen	S	S	S	S	S	S	S	R	S	R	S	S	S	S
23SAL072	Humans	2023	Rissen	R	S	S	S	S	S	S	R	S	R	S	S	R	R
23SAL073	Humans	2023	Enteritidis	S	S	S	S	S	S	S	R	S	I	S	S	R	R
23SAL074	Humans	2023	I 1,4,[5],12:i:-	S	S	S	S	S	S	S	S	S	S	S	S	S	S
23SAL075	Humans	2023	Infantis	R	S	S	S	R	R	S	R	S	I	S	S	R	R
23SAL076	Humans	2023	Typhimurium	R	S	S	S	R	R	S	R	S	I	S	S	R	R
23SAL077	Humans	2023	Poona	S	S	S	S	S	S	S	S	S	S	S	S	S	S
23SAL078	Humans	2023	I 1,4,[5],12:i:-	R	S	S	S	S	R	S	R	S	I	S	S	S	S
23SAL079	Humans	2023	I 1,4,[5],12:i:-	R	S	S	S	S	S	S	R	S	R	S	S	S	S
23SAL080	Humans	2023	Stanley	S	S	S	S	S	S	S	S	S	S	S	S	S	S
23SAL081	Humans	2023	Poona	S	S	S	S	S	S	S	S	S	S	S	S	S	S
23SAL082	Humans	2023	Muenchen	S	S	S	S	S	S	S	S	S	S	S	S	S	S
23SAL083	Humans	2023	Typhimurium	R	S	S	S	S	S	S	R	S	I	S	S	R	S
23SAL084	Humans	2023	I 1,4,[5],12:i:-	S	S	S	S	S	S	S	I	S	R	S	S	R	R
23SAL085	Humans	2023	I 1,4,[5],12:i:-	S	S	S	S	S	R	S	R	S	R	S	S	S	S
23SAL086	Humans	2023	I 1,4,[5],12:i:-	R	S	S	S	S	S	S	R	S	R	S	S	R	R
23SAL087	Humans	2023	I 1,4,[5],12:i:-	S	S	S	S	S	S	S	R	S	I	S	S	S	S
23SAL088	Humans	2023	Enteritidis	S	S	S	S	S	S	S	S	S	S	S	S	R	R
23SAL089	Humans	2023	I 1,4,[5],12:i:-	S	S	S	S	S	R	S	S	S	I	S	S	S	S
23SAL090	Humans	2023	Stanley	S	S	S	S	S	S	S	S	S	S	S	S	S	S
23SAL091	Humans	2023	I 1,4,[5],12:i:-	R	S	S	S	S	S	S	R	S	R	S	S	R	R
23SAL092	Humans	2023	I 1,4,[5],12:i:-	R	S	S	S	S	R	S	R	S	R	S	S	S	S
23SAL093	Humans	2023	Typhimurium	R	S	S	S	S	R	S	R	S	R	S	S	R	R
23SAL094	Humans	2023	Rissen	R	S	S	S	S	S	S	R	I	S	S	S	S	S
23SAL095	Humans	2023	I 1,4,[5],12:i:-	S	S	S	S	S	R	S	R	I	I	S	S	S	S
23SAL096	Humans	2023	Typhimurium	R	S	S	S	S	S	S	R	S	I	S	S	S	S
23SAL097	Humans	2023	Stanley	S	S	S	S	S	S	S	R	S	I	S	S	R	R
23SAL098	Humans	2023	I 1,4,[5],12:i:-	S	S	S	S	S	S	S	R	S	S	S	S	R	R
23SAL099	Humans	2023	Kentucky	R	S	S	S	S	R	S	R	I	S	S	S	S	S
23SAL100	Humans	2023	I 1,4,[5],12:i:-	S	S	S	S	S	R	S	R	S	I	S	S	S	S
23SAL101	Humans	2023	Litchfield	R	S	S	S	S	S	S	R	S	R	R	S	R	R
23SAL102	Humans	2023	London	R	S	S	S	S	S	S	R	S	R	R	S	R	R
23SAL103	Humans	2023	Virchow	S	S	S	S	S	S	S	R	S	I	S	S	R	R
23SAL104	Humans	2023	I 1,4,[5],12:i:-	S	S	S	S	S	R	S	R	S	I	S	S	S	S
23SAL105	Humans	2023	I 1,4,[5],12:i:-	S	S	S	S	R	R	S	R	S	I	S	S	R	R
23SAL106	Humans	2023	I 1,4,[5],12:i:-	S	S	S	S	S	S	S	R	S	I	S	S	S	S
23SAL108	Humans	2023	I 1,4,[5],12:i:-	S	S	S	S	S	S	S	R	S	S	S	S	R	S
23SAL109	Humans	2023	I 1,4,[5],12:i:-	R	S	S	S	S	S	S	R	S	R	S	S	S	S
23SAL110	Humans	2023	Goldcoast	R	S	S	S	S	S	S	R	I	I	S	S	R	R
23SAL111	Humans	2023	I 1,4,[5],12:i:-	R	S	S	S	S	S	S	R	S	R	S	S	R	R
23SAL112	Humans	2023	I 1,4,[5],12:i:-	S	S	S	S	S	S	S	S	S	S	S	S	R	R
23SAL113	Humans	2023	Typhimurium	R	S	S	S	S	S	S	R	S	I	S	S	R	I
23SAL114	Humans	2023	I 1,4,[5],12:i:-	R	S	S	S	R	S	S	R	S	I	S	S	R	R
23SAL115	Humans	2023	I 1,4,[5],12:i:-	R	S	S	S	R	I	S	R	S	I	S	S	R	R
23SAL116	Humans	2023	I 1,4,[5],12:i:-	S	S	S	S	R	S	S	R	S	I	S	S	R	I
23SAL117	Humans	2023	I 1,4,[5],12:i:-	S	S	S	S	S	S	S	R	S	S	S	S	R	S
23SAL118	Humans	2023	Typhimurium	R	S	S	S	S	S	S	S	S	I	S	S	R	I
23SAL119	Humans	2023	I 1,4,[5],12:i:-	R	S	S	S	S	S	S	R	S	I	S	S	R	R
23SAL120	Humans	2023	I 1,4,[5],12:i:-	R	S	R	R	R	R	R	R	S	I	S	S	R	R
23SAL121	Humans	2023	I 1,4,[5],12:i:-	S	S	S	S	S	S	S	R	S	S	S	S	S	S
23SAL122	Humans	2023	I 1,4,[5],12:i:-	S	S	S	S	S	S	S	R	S	S	S	S	R	R
23SAL123	Humans	2023	I 1,4,[5],12:i:-	S	S	S	S	R	R	S	R	S	I	S	S	R	S
23SAL124	Humans	2023	I 1,4,[5],12:i:-	R	S	R	R	R	R	R	R	S	I	S	S	R	R
23SAL125	Humans	2023	I 1,4,[5],12:i:-	S	S	S	S	R	R	S	R	S	S	R	S	R	R
23SAL126	Humans	2023	Rissen	R	S	S	S	S	S	S	R	S	I	S	S	R	R
23SAL127	Humans	2023	Rissen	R	S	S	S	S	S	S	R	S	S	S	S	R	R
23SAL128	Humans	2023	I 1,4,[5],12:i:-	S	S	S	S	S	S	S	R	S	S	S	S	R	R
23SAL129	Humans	2023	I 1,4,[5],12:i:-	S	S	S	S	R	R	S	R	S	I	S	S	R	I
23SAL130	Humans	2023	Kentucky	R	S	S	S	R	R	S	R	S	R	R	S	R	S
23SAL131	Humans	2023	I 1,4,[5],12:i:-	S	S	S	S	S	S	S	R	S	S	S	S	R	R
23SAL132	Humans	2023	I 1,4,[5],12:i:-	S	S	S	S	S	S	S	R	S	S	S	S	S	S
23SAL133	Humans	2023	I 1,4,[5],12:i:-	R	S	S	S	R	I	S	R	S	I	S	S	R	R
23SAL134	Humans	2023	Rissen	R	S	S	S	S	S	S	R	S	R	S	S	R	R
23SAL135	Humans	2023	Albany	R	S	S	S	S	S	S	S	S	S	S	S	S	S
23SAL136	Humans	2023	I 1,4,[5],12:i:-	R	S	S	S	S	S	S	R	S	S	S	S	R	R
23SAL138	Humans	2023	I 1,4,[5],12:i:-	S	S	S	S	S	I	R	R	S	I	S	S	S	S
24CF1001	Environment	2024	Corvallis	S	S	S	S	S	S	S	R	S	I	S	S	S	S
24CF1002	Environment	2024	Kentucky	S	S	S	S	R	R	S	R	S	R	S	S	R	S
24CF1003	Environment	2024	Enteritidis	S	S	S	S	S	S	S	S	S	I	S	S	S	S
24CF1004	Environment	2024	London	R	S	S	S	R	R	S	S	S	S	R	S	R	I
24CF1005	Environment	2024	Hvittingfoss	R	S	S	S	S	S	S	R	S	R	R	S	R	R
24CF1006	Environment	2024	Rissen	R	S	S	S	S	S	S	R	S	R	S	S	R	I
24CF1301	Environment	2024	Typhimurium	R	S	S	S	S	S	S	R	S	I	S	S	R	S
24CF1501	Environment	2024	I 1,4,[5],12:i:-	S	S	S	S	S	S	S	R	S	I	S	S	R	I
24CF1504	Environment	2024	I B:f,g,s:l,v	R	S	S	S	S	S	S	R	S	S	S	S	R	I
24CF1508	Environment	2024	Agona	S	S	S	S	R	S	S	R	S	I	S	S	R	S
24CF2003	Environment	2024	London	R	S	S	S	S	S	S	R	S	I	R	S	R	R
24CF2004	Environment	2024	Goldcoast	S	S	S	S	R	R	S	R	S	R	S	S	R	S
24F018	Environment	2024	Chester	S	S	S	S	S	S	S	S	S	I	S	S	S	S
24F019	Environment	2024	Chester	S	S	S	S	S	S	S	S	S	I	S	S	S	S
24F020	Environment	2024	Enteritidis	S	S	S	S	S	S	S	S	S	I	S	S	S	S
24F021	Environment	2024	Enteritidis	S	S	S	S	S	S	S	S	S	I	S	S	R	I
24F022	Environment	2024	Brancaster	R	S	S	S	S	S	S	R	S	I	S	S	R	R
24F023	Environment	2024	I 1,4,[5],12:i:-	S	S	S	S	S	S	S	R	S	S	S	S	R	R
24F024	Environment	2024	Saintpaul	R	S	S	S	R	R	S	R	S	R	R	R	R	R
24F025	Environment	2024	Kentucky	R	S	S	S	R	R	S	R	S	R	R	S	R	R
24SAL031	Humans	2024	London	R	S	S	S	S	S	S	R	S	S	R	S	R	R
24SAL032	Humans	2024	Stanley	S	S	S	S	S	S	S	S	S	S	S	S	S	S
24SAL033	Humans	2024	I 1,4,[5],12:i:-	S	S	S	S	S	S	S	S	S	S	S	S	S	S
24SAL034	Humans	2024	I 1,4,[5],12:i:-	S	S	S	S	S	S	S	S	S	S	S	S	R	R
24SAL035	Humans	2024	Typhimurium	S	S	S	S	S	S	S	R	S	I	S	S	S	S
24SAL043	Humans	2024	Indiana	S	S	S	S	S	S	S	R	S	S	S	S	S	S
24SAL044	Humans	2024	Kottbus	S	S	S	S	S	S	S	S	S	S	S	S	R	R
18GDIMC05	Food	2018	I 1,4,[5],12:i:-	R	S	S	S	S	S	S	R	S	I	S	S	R	R
17HJLDC03	Food	2017	Derby	S	S	S	S	S	S	S	R	S	S	S	S	S	S
ZQGY20SAL04	Food	2020	Typhimurium	S	S	S	S	S	S	S	R	S	I	S	S	R	R
ZQGY20SAL12	Food	2020	Typhimurium	S	S	S	S	S	S	S	S	S	S	S	S	S	S
ZQGY20SAL32	Food	2020	Typhimurium	S	S	S	S	S	S	S	S	S	S	S	S	S	S
ZQGY20SAL34	Food	2020	Typhimurium	S	S	S	S	S	S	S	S	S	S	S	S	S	S
ZQGY20SAL35	Food	2020	Typhimurium	S	S	S	S	S	S	S	S	S	S	S	S	S	S
ZQGY20SAL36	Food	2020	Typhimurium	S	S	S	S	S	S	S	S	S	S	S	S	S	S
18ZQJYD01	Food	2018	Typhimurium	S	S	S	S	S	S	S	S	S	I	S	S	R	R
18ZQJYD03	Food	2018	Typhimurium	S	S	S	S	S	S	S	S	S	I	S	S	R	I
18ZQJYD04	Food	2018	Typhimurium	S	S	S	S	S	S	S	R	S	I	S	S	R	R
19ZQSCR10	Food	2019	Rissen	R	S	S	S	S	S	S	R	S	I	S	S	R	R
19ZQSQR01	Food	2019	Hadar	S	S	S	S	S	S	S	R	I	I	S	S	S	S
20ZQSQR12	Food	2020	Enteritidis	S	S	S	S	S	S	S	S	S	S	S	S	S	S
20ZQSQR16	Food	2020	Agona	S	S	S	S	S	S	S	S	S	R	S	S	S	S
20ZQSQR26	Food	2020	Hadar	S	S	S	S	S	S	S	S	S	I	S	S	S	S
20ZQSQR28	Food	2020	Enteritidis	S	S	S	S	S	S	S	S	S	I	S	S	S	S
20ZQSRP08	Food	2020	Agona	S	S	S	S	S	S	S	S	S	S	S	S	S	S
21ZQSRW45	Food	2021	Muenster	S	S	S	S	S	S	S	S	S	S	S	S	S	S
22ZQSRW46	Food	2022	Senftenberg	S	S	S	S	S	S	S	S	S	S	S	S	S	S
23ZQTCR01	Food	2023	Rissen	R	S	S	S	S	S	S	R	S	S	S	S	R	R
23ZQXJS002	Food	2023	Montevideo	R	S	S	S	S	S	S	R	S	R	S	S	R	R
23ZQXYZ07	Food	2023	Rissen	R	S	S	S	S	S	S	R	S	S	S	S	R	R
