# Supplementary material for: Molecular epidemiological and genetic variability of Salmonella isolates from the tropical mountainous region of southern China (2017–2024)
Source: Microbiol Spectr. 2026 Mar 2;14(4):e02676-25. doi: 10.1128/spectrum.02676-25 (PMC13055264; doi:10.1128/spectrum.02676-25)
Supplement: File S4 — Plasmid replicon predictions and their distribution and associations with ARGs across different serovars. [file spectrum.02676-25-s0004.xls]

## Sheet: Plasmid replicons predictions
Genome Name	ST	Serotype	Contig	Match ID	Group	Inc Match	Percent Identity	Match Coverage	Contig Start	Contig End	Reference Start	Reference End
17T000A5	155	S.london	Contig24	IncY_1__K02380	all	IncY	99.477	100	64349	65113	1	765
17T000A5	155	S.london	Contig40	IncFIB(K)_1__JN233704	all	IncFIB(K)	99.821	100	10737	11296	560	1
17SAL001	11	S.enteritidis	Contig26	IncFIB(S)_1__FN432031	all	IncFIB(S)	98.911	100	9582	10224	643	1
17SAL001	11	S.enteritidis	Contig26	IncFII(S)_1__CP000858	all	IncFII(S)	100	100	54205	54466	1	262
17SAL002	11	S.enteritidis	Contig26	IncFII(S)_1__CP000858	all	IncFII(S)	100	100	3765	4026	262	1
17SAL002	11	S.enteritidis	Contig26	IncFIB(S)_1__FN432031	all	IncFIB(S)	98.911	100	48007	48649	1	643
17SAL003	11	S.enteritidis	Contig31	IncFIB(S)_1__FN432031	all	IncFIB(S)	98.911	100	9582	10224	643	1
17SAL003	11	S.enteritidis	Contig31	IncFII(S)_1__CP000858	all	IncFII(S)	100	100	54205	54466	1	262
17SAL004	11	S.enteritidis	Contig30	IncFII(S)_1__CP000858	all	IncFII(S)	100	100	3765	4026	262	1
17SAL004	11	S.enteritidis	Contig30	IncFIB(S)_1__FN432031	all	IncFIB(S)	98.911	100	48007	48649	1	643
17SAL005	11	S.enteritidis	Contig29	IncFII(S)_1__CP000858	all	IncFII(S)	100	100	3765	4026	262	1
17SAL005	11	S.enteritidis	Contig29	IncFIB(S)_1__FN432031	all	IncFIB(S)	98.911	100	48007	48649	1	643
17SAL011	1750	Other	Contig5	pKPC-CAV1321_1__CP011611	all	pKPC-CAV1321	100	100	16446	17041	1	596
17SAL019	19	S.typhimurium	Contig24	IncFIB(S)_1__FN432031	all	IncFIB(S)	100	100	36104	36746	1	643
17SAL019	19	S.typhimurium	Contig24	IncFII(S)_1__CP000858	all	IncFII(S)	100	100	51831	52092	262	1
17SAL019	19	S.typhimurium	Contig49	IncHI2_1__BX664015	all	IncHI2	100	100	5268	5594	1	327
18SAL001	11	S.enteritidis	Contig18	IncFII(S)_1__CP000858	all	IncFII(S)	100	100	3787	4048	262	1
18SAL001	11	S.enteritidis	Contig18	IncFIB(S)_1__FN432031	all	IncFIB(S)	98.911	100	48040	48682	1	643
18SAL003	155	S.london	Contig32	IncFIB(K)_1__JN233704	all	IncFIB(K)	99.821	100	8546	9105	1	560
18SAL003	155	S.london	Contig42	Col(BS512)_1__NC_010656	all	Col(BS512)	100	100	678	910	1	233
18SAL007	34	I 1,4,[5],12:i:-	Contig99	p0111_1__AP010962	all	p0111	98.644	100	4679	5563	1	885
18SAL007	34	I 1,4,[5],12:i:-	Contig352	Col(pHAD28)_1__KU674895	all	Col(pHAD28)	93.13	100	1585	1715	131	1
18SAL010	11	S.enteritidis	Contig6	IncI1-I(Alpha)_1__AP005147	all	IncI1-I(Alpha)	100	100	64337	64478	1	142
18SAL010	11	S.enteritidis	Contig97	IncX1_4__JN935898	all	IncX1	95.756	100	5836	6212	377	1
18SAL010	11	S.enteritidis	Contig108	IncFIB(S)_1__FN432031	all	IncFIB(S)	98.911	100	9582	10224	643	1
18SAL010	11	S.enteritidis	Contig155	IncFII(S)_1__CP000858	all	IncFII(S)	100	100	3765	4026	262	1
18SAL012	34	I 1,4,[5],12:i:-	Contig269	Col440I_1__CP023920	all	Col440I	92.982	100	19	132	1	114
18SAL014	40	S.derby	Contig228	Col(pHAD28)_1__KU674895	all	Col(pHAD28)	94.656	100	1122	1252	1	131
18SAL019	34	S.typhimurium	Contig23	IncHI2A_1__BX664015	all	IncHI2A	99.524	100	9736	10365	1	630
18SAL019	34	S.typhimurium	Contig38	IncHI2_1__BX664015	all	IncHI2	100	100	1446	1772	327	1
18SAL019	34	S.typhimurium	Contig42	Col440II_1__CP023921	all	Col440II	97.518	100	154	435	282	1
18SAL021	34	I 1,4,[5],12:i:-	Contig235	Col(BS512)_1__NC_010656	all	Col(BS512)	100	100	674	906	233	1
18SAL022	19	S.typhimurium	Contig24	IncFII(S)_1__CP000858	all	IncFII(S)	100	100	1782	2043	262	1
18SAL022	19	S.typhimurium	Contig24	IncFIB(S)_1__FN432031	all	IncFIB(S)	100	100	79914	80556	1	643
18SAL022	19	S.typhimurium	Contig42	IncHI2A_1__BX664015	all	IncHI2A	99.524	100	8995	9624	630	1
18SAL022	19	S.typhimurium	Contig44	IncHI2_1__BX664015	all	IncHI2	100	100	3623	3949	1	327
19SAL001	34	I 1,4,[5],12:i:-	Contig47	p0111_1__AP010962	all	p0111	98.644	100	4679	5563	1	885
19SAL001	34	I 1,4,[5],12:i:-	Contig59	Col(pHAD28)_1__KU674895	all	Col(pHAD28)	93.13	100	1921	2051	1	131
19SAL003	11	S.enteritidis	Contig23	IncI1-I(Alpha)_1__AP005147	all	IncI1-I(Alpha)	100	100	64441	64582	1	142
19SAL003	11	S.enteritidis	Contig31	IncFIB(S)_1__FN432031	all	IncFIB(S)	98.911	100	9582	10224	643	1
19SAL003	11	S.enteritidis	Contig34	IncX1_4__JN935898	all	IncX1	95.756	100	5836	6212	377	1
19SAL003	11	S.enteritidis	Contig35	IncFII(S)_1__CP000858	all	IncFII(S)	100	100	11055	11316	1	262
19SAL004	19	S.typhimurium	Contig58	Col440I_1__CP023920	all	Col440I	92.982	100	19	132	1	114
19SAL005	11	S.enteritidis	Contig27	IncFIB(S)_1__FN432031	all	IncFIB(S)	98.911	100	33053	33695	1	643
19SAL005	11	S.enteritidis	Contig31	IncX1_4__JN935898	all	IncX1	95.756	100	5836	6212	377	1
19SAL005	11	S.enteritidis	Contig33	IncFII(S)_1__CP000858	all	IncFII(S)	100	100	11055	11316	1	262
19SAL005	11	S.enteritidis	Contig36	ColRNAI_1__DQ298019	all	ColRNAI	90.076	100	1850	1980	1	130
19SAL005	11	S.enteritidis	Contig39	ColpVC_1__JX133088	all	ColpVC	98.964	100	1815	2007	193	1
19SAL017	469	S.rissen	Contig47	Col(pHAD28)_1__KU674895	all	Col(pHAD28)	93.13	100	1384	1514	131	1
19SAL018	34	I 1,4,[5],12:i:-	Contig51	p0111_1__AP010962	all	p0111	98.644	100	1165	2049	1	885
19SAL025	18	Other	Contig31	pESA2_1__CP000784	all	pESA2	98.267	100	3562	4311	1	750
19SAL025	18	Other	Contig31	IncFII(pCTU2)_1__FN543095	all	IncFII(pCTU2)	97.4	100	9115	9691	1	577
19SAL026	463	Other	Contig41	IncFIA(HI1)_1__AF250878	all	IncFIA(HI1)	98.711	100	2391	2778	388	1
19SAL026	463	Other	Contig42	IncFIB(K)_1__JN233704	all	IncFIB(K)	98.929	100	2293	2852	1	560
19T000B1	11	S.enteritidis	Contig59	IncX1_4__JN935898	all	IncX1	95.756	100	10723	11099	1	377
19T000B1	11	S.enteritidis	Contig127	IncFIB(S)_1__FN432031	all	IncFIB(S)	98.911	100	3555	4197	1	643
19T000B1	11	S.enteritidis	Contig134	Col(pHAD28)_1__KU674895	all	Col(pHAD28)	90.076	100	66	196	1	131
19T000B1	11	S.enteritidis	Contig134	Col(pHAD28)_1__KU674895	all	Col(pHAD28)	92.366	100	3691	3821	1	131
19T000B1	11	S.enteritidis	Contig312	IncFII(S)_1__CP000858	all	IncFII(S)	100	100	1815	2076	262	1
19T000B6	22	S.braenderup	Contig352	Col(pHAD28)_1__KU674895	all	Col(pHAD28)	92.366	100	3380	3510	131	1
19T000B6	22	S.braenderup	Contig380	Col(pHAD28)_1__KU674895	all	Col(pHAD28)	90.076	100	1395	1525	131	1
19T000B6	22	S.braenderup	Contig592	ColpVC_1__JX133088	all	ColpVC	98.964	100	1109	1301	193	1
19T001B1	11	S.enteritidis	Contig20	IncFII(S)_1__CP000858	all	IncFII(S)	100	100	3787	4048	262	1
19T001B1	11	S.enteritidis	Contig20	IncX1_4__JN935898	all	IncX1	95.756	100	33375	33751	1	377
19T001B1	11	S.enteritidis	Contig20	IncFIB(S)_1__FN432031	all	IncFIB(S)	98.911	100	77479	78121	1	643
19T001B6	22	S.braenderup	Contig32	Col(pHAD28)_1__KU674895	all	Col(pHAD28)	92.366	100	1061	1191	131	1
19T001B6	22	S.braenderup	Contig33	Col(pHAD28)_1__KU674895	all	Col(pHAD28)	90.076	100	180	310	131	1
19T001B6	22	S.braenderup	Contig35	ColpVC_1__JX133088	all	ColpVC	98.964	100	76	268	1	193
20SAL002	11	S.enteritidis	Contig16	IncX1_4__JN935898	all	IncX1	95.756	100	5858	6234	377	1
20SAL002	11	S.enteritidis	Contig22	Col156_1__NC_009781	all	Col156	96.104	100	1324	1477	154	1
20SAL002	11	S.enteritidis	Contig24	ColpVC_1__JX133088	all	ColpVC	98.964	100	1109	1301	1	193
20SAL003	11	S.enteritidis	Contig34	Col156_1__NC_009781	all	Col156	96.104	100	300	453	154	1
20SAL003	11	S.enteritidis	Contig37	IncX1_4__JN935898	all	IncX1	95.756	100	596	972	377	1
20SAL003	11	S.enteritidis	Contig43	ColpVC_1__JX133088	all	ColpVC	98.964	100	429	621	1	193
20SAL004	11	S.enteritidis	Contig17	IncX1_4__JN935898	all	IncX1	95.756	100	9620	9996	1	377
20SAL004	11	S.enteritidis	Contig22	Col156_1__NC_009781	all	Col156	96.104	100	3099	3252	154	1
20SAL004	11	S.enteritidis	Contig24	ColpVC_1__JX133088	all	ColpVC	98.964	100	713	905	1	193
20SAL005	11	S.enteritidis	Contig16	IncX1_4__JN935898	all	IncX1	95.756	100	5858	6234	377	1
20SAL005	11	S.enteritidis	Contig21	Col156_1__NC_009781	all	Col156	96.104	100	2798	2951	1	154
20SAL005	11	S.enteritidis	Contig23	ColpVC_1__JX133088	all	ColpVC	98.964	100	1199	1391	193	1
20SAL007	11	S.enteritidis	Contig15	IncFIB(S)_1__FN432031	all	IncFIB(S)	98.911	100	9666	10308	643	1
20SAL007	11	S.enteritidis	Contig18	IncX1_4__JN935898	all	IncX1	95.756	100	5858	6234	377	1
20SAL007	11	S.enteritidis	Contig19	IncFII(S)_1__CP000858	all	IncFII(S)	100	100	3787	4048	262	1
20SAL008	11	S.enteritidis	Contig13	IncFIB(S)_1__FN432031	all	IncFIB(S)	98.911	100	9666	10308	643	1
20SAL008	11	S.enteritidis	Contig16	IncX1_4__JN935898	all	IncX1	95.756	100	16062	16438	1	377
20SAL008	11	S.enteritidis	Contig17	IncFII(S)_1__CP000858	all	IncFII(S)	100	100	3787	4048	262	1
20SAL010	11	S.enteritidis	Contig13	IncI1-I(Alpha)_1__AP005147	all	IncI1-I(Alpha)	99.296	100	80340	80481	1	142
20SAL010	11	S.enteritidis	Contig16	IncFIB(S)_1__FN432031	all	IncFIB(S)	98.911	100	33075	33717	1	643
20SAL010	11	S.enteritidis	Contig19	IncX1_4__JN935898	all	IncX1	95.756	100	9258	9634	1	377
20SAL010	11	S.enteritidis	Contig20	IncFII(S)_1__CP000858	all	IncFII(S)	100	100	3787	4048	262	1
20SAL014	11	S.enteritidis	Contig13	IncX1_4__JN935898	all	IncX1	95.756	100	13455	13831	1	377
20SAL014	11	S.enteritidis	Contig13	IncFIB(S)_1__FN432031	all	IncFIB(S)	98.911	100	57559	58201	1	643
20SAL014	11	S.enteritidis	Contig16	IncFII(S)_1__CP000858	all	IncFII(S)	100	100	3787	4048	262	1
20SAL024	34	I 1,4,[5],12:i:-	Contig33	p0111_1__AP010962	all	p0111	98.644	100	26597	27481	885	1
20SAL031	19	S.typhimurium	Contig17	IncI1-I(Alpha)_1__AP005147	all	IncI1-I(Alpha)	100	100	69345	69486	142	1
20SAL033	34	I 1,4,[5],12:i:-	Contig36	Col440II_1__CP023921	all	Col440II	98.227	100	320	601	1	282
20T0021	19	S.typhimurium	Contig17	IncFII(S)_1__CP000858	all	IncFII(S)	100	100	1782	2043	262	1
20T0021	19	S.typhimurium	Contig17	IncFIB(S)_1__FN432031	all	IncFIB(S)	100	100	79905	80547	1	643
21SAL001	34	I 1,4,[5],12:i:-	Contig13	IncHI2_1__BX664015	all	IncHI2	100	100	5611	5937	327	1
21SAL001	34	I 1,4,[5],12:i:-	Contig13	IncHI2A_1__BX664015	all	IncHI2A	99.524	100	22141	22770	1	630
21SAL001	34	I 1,4,[5],12:i:-	Contig43	IncQ1_1__M28829	all	IncQ1	100	100	3488	4283	796	1
21SAL003	11	S.enteritidis	Contig18	IncFIB(S)_1__FN432031	all	IncFIB(S)	98.911	100	19612	20254	1	643
21SAL003	11	S.enteritidis	Contig19	IncX1_4__JN935898	all	IncX1	95.756	100	5858	6234	377	1
21SAL003	11	S.enteritidis	Contig25	ColpVC_1__JX133088	all	ColpVC	98.964	100	1703	1895	193	1
21SAL005	11	S.enteritidis	Contig15	IncFII(S)_1__CP000858	all	IncFII(S)	100	100	3787	4048	262	1
21SAL005	11	S.enteritidis	Contig15	IncX1_4__JN935898	all	IncX1	95.756	100	33375	33751	1	377
21SAL005	11	S.enteritidis	Contig15	IncFIB(S)_1__FN432031	all	IncFIB(S)	98.911	100	77479	78121	1	643
21SAL006	19	S.typhimurium	Contig20	IncI1-I(Alpha)_1__AP005147	all	IncI1-I(Alpha)	100	100	69371	69512	142	1
21SAL007	34	I 1,4,[5],12:i:-	Contig28	IncFIC(FII)_1__AP001918	all	IncFIC(FII)	94	100	4257	4753	1	499
21SAL007	34	I 1,4,[5],12:i:-	Contig49	IncFIB(AP001918)_1__AP001918	all	IncFIB(AP001918)	97.654	100	1881	2562	682	1
21SAL009	34	I 1,4,[5],12:i:-	Contig40	p0111_1__AP010962	all	p0111	98.644	100	9695	10579	885	1
21SAL010	11	S.enteritidis	Contig13	IncFIB(S)_1__FN432031	all	IncFIB(S)	98.911	100	9666	10308	643	1
21SAL010	11	S.enteritidis	Contig13	IncFII(S)_1__CP000858	all	IncFII(S)	100	100	54289	54550	1	262
21SAL011	34	I 1,4,[5],12:i:-	Contig13	IncHI2_1__BX664015	all	IncHI2	100	100	20615	20941	327	1
21SAL011	34	I 1,4,[5],12:i:-	Contig13	IncHI2A_1__BX664015	all	IncHI2A	99.524	100	37145	37774	1	630
21SAL012	34	I 1,4,[5],12:i:-	Contig24	IncI2(Delta)_1__AP002527	all	IncI2(Delta)	100	100	29019	29334	1	316
21SAL013	11	S.enteritidis	Contig15	IncFIB(S)_1__FN432031	all	IncFIB(S)	98.911	100	9666	10308	643	1
21SAL013	11	S.enteritidis	Contig18	IncFII(pHN7A8)_1__JN232517	all	IncFII(pHN7A8)	100	100	3873	4132	1	260
21SAL013	11	S.enteritidis	Contig20	IncFII(S)_1__CP000858	all	IncFII(S)	100	100	3787	4048	262	1
21SAL013	11	S.enteritidis	Contig21	IncX1_4__JN935898	all	IncX1	95.756	100	3431	3807	377	1
21SAL014	19	S.typhimurium	Contig30	IncI1-I(Alpha)_1__AP005147	all	IncI1-I(Alpha)	100	100	15865	16006	1	142
21SAL015	34	I 1,4,[5],12:i:-	Contig25	IncHI2A_1__BX664015	all	IncHI2A	99.524	100	72678	73307	630	1
21SAL015	34	I 1,4,[5],12:i:-	Contig38	IncHI2_1__BX664015	all	IncHI2	100	100	11411	11737	327	1
21SAL015	34	I 1,4,[5],12:i:-	Contig66	Col440I_1__CP023920	all	Col440I	92.982	100	139	252	1	114
21SAL016	19	S.typhimurium	Contig23	IncI1-I(Alpha)_1__AP005147	all	IncI1-I(Alpha)	100	100	68785	68926	142	1
21SAL017	34	I 1,4,[5],12:i:-	Contig36	IncB/O/K/Z_4__FN868832	all	IncB/O/K/Z	100	100	13689	13837	1	149
21SAL017	34	I 1,4,[5],12:i:-	Contig37	IncI1-I(Alpha)_1__AP005147	all	IncI1-I(Alpha)	100	100	2137	2278	142	1
21SAL017	34	I 1,4,[5],12:i:-	Contig41	p0111_1__AP010962	all	p0111	98.644	100	3013	3897	1	885
21SAL018	34	I 1,4,[5],12:i:-	Contig31	IncC_1__JN157804	all	IncC_1	100	100	23541	23957	1	417
21SAL018	34	I 1,4,[5],12:i:-	Contig50	Col(BS512)_1__NC_010656	all	Col(BS512)	100	100	1351	1583	233	1
21SAL020	34	I 1,4,[5],12:i:-	Contig45	Col156_1__NC_009781	all	Col156	94.805	100	2246	2399	154	1
21SAL021	34	I 1,4,[5],12:i:-	Contig12	IncHI2_1__BX664015	all	IncHI2	100	100	73093	73419	327	1
21SAL021	34	I 1,4,[5],12:i:-	Contig12	IncHI2A_1__BX664015	all	IncHI2A	99.524	100	88287	88916	1	630
21SAL022	19	S.typhimurium	Contig18	IncI1-I(Alpha)_1__AP005147	all	IncI1-I(Alpha)	100	100	18564	18705	1	142
21SAL022	19	S.typhimurium	Contig36	Col(BS512)_1__NC_010656	all	Col(BS512)	100	100	1230	1462	233	1
21SAL023	34	I 1,4,[5],12:i:-	Contig36	IncQ1_1__M28829	all	IncQ1	100	100	3938	4733	1	796
21SAL025	34	I 1,4,[5],12:i:-	Contig35	IncX1_1__EU370913	all	IncX1	98.663	100	26002	26375	374	1
21SAL025	34	I 1,4,[5],12:i:-	Contig47	Col156_1__NC_009781	all	Col156	94.805	100	390	543	154	1
21SAL027	40	S.derby	Contig35	IncQ1_1__M28829	all	IncQ1	100	100	1406	2201	796	1
21SAL027	40	S.derby	Contig39	Col(pHAD28)_1__KU674895	all	Col(pHAD28)	93.13	100	1258	1388	1	131
21SAL030	34	I 1,4,[5],12:i:-	Contig33	IncX1_1__EU370913	all	IncX1	98.663	100	194	567	374	1
21SAL030	34	I 1,4,[5],12:i:-	Contig46	Col156_1__NC_009781	all	Col156	94.805	100	170	323	154	1
21SAL031	34	I 1,4,[5],12:i:-	Contig31	IncQ1_1__M28829	all	IncQ1	100	100	3938	4733	1	796
21SAL036	34	I 1,4,[5],12:i:-	Contig30	IncC_1__JN157804	all	IncC_1	100	100	23543	23959	1	417
21SAL036	34	I 1,4,[5],12:i:-	Contig54	Col(BS512)_1__NC_010656	all	Col(BS512)	100	100	1506	1738	233	1
21SAL037	34	I 1,4,[5],12:i:-	Contig13	IncFIA(HI1)_1__AF250878	all	IncFIA(HI1)	100	100	862	1249	388	1
21SAL037	34	I 1,4,[5],12:i:-	Contig13	IncHI1A_1__AF250878	all	IncHI1A	100	100	63039	63458	420	1
21SAL037	34	I 1,4,[5],12:i:-	Contig13	IncHI1B(R27)_1_R27_AF250878	all	IncHI1B(R27)	100	100	76535	77074	1	540
21SAL043	11	S.enteritidis	Contig13	IncFII(S)_1__CP000858	all	IncFII(S)	100	100	3787	4048	262	1
21SAL043	11	S.enteritidis	Contig13	IncX1_4__JN935898	all	IncX1	95.756	100	33375	33751	1	377
21SAL043	11	S.enteritidis	Contig13	IncFIB(S)_1__FN432031	all	IncFIB(S)	98.911	100	77479	78121	1	643
21SAL044	11	S.enteritidis	Contig15	IncFIB(S)_1__FN432031	all	IncFIB(S)	98.911	100	9667	10309	643	1
21SAL044	11	S.enteritidis	Contig15	IncFII(S)_1__CP000858	all	IncFII(S)	100	100	54301	54562	1	262
21SAL044	11	S.enteritidis	Contig16	IncX1_1__EU370913	all	IncX1	98.663	100	29566	29939	1	374
21SAL049	29	Other	Contig8	IncHI2_1__BX664015	all	IncHI2	100	100	46560	46886	327	1
21SAL049	29	Other	Contig8	IncHI2A_1__BX664015	all	IncHI2A	100	100	61752	62381	1	630
21SAL049	29	Other	Contig29	ColRNAI_1__DQ298019	all	ColRNAI	90.076	100	193	323	1	130
21SAL050	19	S.typhimurium	Contig17	IncI1-I(Alpha)_1__AP005147	all	IncI1-I(Alpha)	100	100	15900	16041	1	142
21SAL051	11	S.enteritidis	Contig14	IncFIB(S)_1__FN432031	all	IncFIB(S)	98.911	100	33075	33717	1	643
21SAL051	11	S.enteritidis	Contig17	IncX1_4__JN935898	all	IncX1	95.756	100	5858	6234	377	1
21SAL051	11	S.enteritidis	Contig18	IncFII(S)_1__CP000858	all	IncFII(S)	100	100	11077	11338	1	262
21SAL052	34	I 1,4,[5],12:i:-	Contig33	IncY_1__K02380	all	IncY	98.954	100	24762	25526	765	1
21SAL053	34	I 1,4,[5],12:i:-	Contig11	IncHI2A_1__BX664015	all	IncHI2A	99.524	100	87331	87960	630	1
21SAL053	34	I 1,4,[5],12:i:-	Contig11	IncHI2_1__BX664015	all	IncHI2	100	100	102828	103154	1	327
21SAL066	11	S.enteritidis	Contig12	IncFIB(S)_1__FN432031	all	IncFIB(S)	98.911	100	9666	10308	643	1
21SAL066	11	S.enteritidis	Contig12	IncX1_4__JN935898	all	IncX1	95.756	100	54036	54412	377	1
21SAL066	11	S.enteritidis	Contig12	IncFII(S)_1__CP000858	all	IncFII(S)	100	100	83739	84000	1	262
21SAL069	11	S.enteritidis	Contig13	IncFIB(S)_1__FN432031	all	IncFIB(S)	98.911	100	9666	10308	643	1
21SAL069	11	S.enteritidis	Contig16	IncX1_4__JN935898	all	IncX1	95.756	100	5858	6234	377	1
21SAL069	11	S.enteritidis	Contig17	IncFII(S)_1__CP000858	all	IncFII(S)	100	100	11077	11338	1	262
21SAL069	11	S.enteritidis	Contig20	ColRNAI_1__DQ298019	all	ColRNAI	90.84	100	1010	1140	1	130
22SAL001	469	S.rissen	Contig37	Col(pHAD28)_1__KU674895	all	Col(pHAD28)	93.13	100	2704	2834	131	1
22SAL002	34	I 1,4,[5],12:i:-	Contig38	p0111_1__AP010962	all	p0111	98.644	100	9695	10579	885	1
22SAL003	34	I 1,4,[5],12:i:-	Contig13	IncHI2A_1__BX664015	all	IncHI2A	99.524	100	86343	86972	630	1
22SAL003	34	I 1,4,[5],12:i:-	Contig13	IncHI2_1__BX664015	all	IncHI2	100	100	101840	102166	1	327
22SAL003	34	I 1,4,[5],12:i:-	Contig17	IncY_1__K02380	all	IncY	98.954	100	70491	71255	1	765
22SAL004	34	I 1,4,[5],12:i:-	Contig13	IncHI1A_1__AF250878	all	IncHI1A	100	100	14070	14489	420	1
22SAL004	34	I 1,4,[5],12:i:-	Contig13	IncHI1B(R27)_1_R27_AF250878	all	IncHI1B(R27)	100	100	31671	32210	1	540
22SAL004	34	I 1,4,[5],12:i:-	Contig40	IncFIA(HI1)_1__AF250878	all	IncFIA(HI1)	100	100	5707	6094	388	1
22SAL005	34	I 1,4,[5],12:i:-	Contig31	IncR_1__DQ449578	all	IncR	100	100	24645	24895	1	251
22SAL005	34	I 1,4,[5],12:i:-	Contig31	IncFIA(pBK30683)_1__KF954760	all	IncFIA(pBK30683)	94.915	100	36301	36595	295	1
22SAL005	34	I 1,4,[5],12:i:-	Contig46	Col(pHAD28)_1__KU674895	all	Col(pHAD28)	93.13	100	3285	3415	1	131
22SAL006	155	S.london	Contig29	Col(pHAD28)_1__KU674895	all	Col(pHAD28)	91.603	100	2123	2253	1	131
22SAL007	34	I 1,4,[5],12:i:-	Contig38	p0111_1__AP010962	all	p0111	98.644	100	9999	10883	885	1
22SAL008	11	S.enteritidis	Contig19	IncFIB(S)_1__FN432031	all	IncFIB(S)	98.911	100	9852	10494	643	1
22SAL008	11	S.enteritidis	Contig19	IncFII(S)_1__CP000858	all	IncFII(S)	100	100	54486	54747	1	262
22SAL009	34	I 1,4,[5],12:i:-	Contig32	IncC_1__JN157804	all	IncC_1	100	100	17570	17986	417	1
22SAL009	34	I 1,4,[5],12:i:-	Contig52	Col(BS512)_1__NC_010656	all	Col(BS512)	100	100	40	272	1	233
22SAL010	543	Other	Contig7	IncFIA(HI1)_1__AF250878	all	IncFIA(HI1)	100	100	11498	11885	388	1
22SAL010	543	Other	Contig7	IncHI1A_1__AF250878	all	IncHI1A	100	100	73675	74094	420	1
22SAL010	543	Other	Contig7	IncHI1B(R27)_1_R27_AF250878	all	IncHI1B(R27)	100	100	87171	87710	1	540
22SAL012	155	S.london	Contig33	IncFIB(K)_1__JN233704	all	IncFIB(K)	99.821	100	4931	5490	1	560
22SAL012	155	S.london	Contig34	IncQ1_1__M28829	all	IncQ1	100	100	2223	3018	1	796
22SAL012	155	S.london	Contig36	Col(pHAD28)_1__KU674895	all	Col(pHAD28)	92.366	100	4701	4831	131	1
22SAL012	155	S.london	Contig42	Col(pHAD28)_1__KU674895	all	Col(pHAD28)	91.603	100	2670	2800	131	1
22SAL015	11	S.enteritidis	Contig15	IncFIB(S)_1__FN432031	all	IncFIB(S)	98.911	100	9666	10308	643	1
22SAL015	11	S.enteritidis	Contig18	IncX1_4__JN935898	all	IncX1	95.756	100	18307	18683	1	377
22SAL015	11	S.enteritidis	Contig19	IncFII(S)_1__CP000858	all	IncFII(S)	100	100	11077	11338	1	262
22SAL015	11	S.enteritidis	Contig23	ColRNAI_1__DQ298019	all	ColRNAI	90.84	100	1716	1846	1	130
22SAL016	34	S.typhimurium	Contig52	IncHI2_1__BX664015	all	IncHI2	100	100	1424	1750	327	1
22SAL016	34	S.typhimurium	Contig55	IncQ1_1__M28829	all	IncQ1	100	100	1235	2030	1	796
22SAL017	19	S.typhimurium	Contig34	IncI1-I(Alpha)_1__AP005147	all	IncI1-I(Alpha)	99.296	100	16160	16301	142	1
22SAL019	34	I 1,4,[5],12:i:-	Contig14	IncHI2_1__BX664015	all	IncHI2	100	100	27398	27724	327	1
22SAL019	34	I 1,4,[5],12:i:-	Contig14	IncHI2A_1__BX664015	all	IncHI2A	99.524	100	42592	43221	1	630
22SAL019	34	I 1,4,[5],12:i:-	Contig18	IncI1-I(Alpha)_1__AP005147	all	IncI1-I(Alpha)	99.296	100	93608	93749	1	142
22SAL020	34	I 1,4,[5],12:i:-	Contig17	IncI1-I(Alpha)_1__AP005147	all	IncI1-I(Alpha)	100	100	81641	81782	142	1
22SAL020	34	I 1,4,[5],12:i:-	Contig39	p0111_1__AP010962	all	p0111	98.644	100	9695	10579	885	1
22SAL023	11	S.enteritidis	Contig18	IncFIB(S)_1__FN432031	all	IncFIB(S)	98.911	100	8536	9178	643	1
22SAL023	11	S.enteritidis	Contig18	IncFII(S)_1__CP000858	all	IncFII(S)	100	100	53170	53431	1	262
22SAL023	11	S.enteritidis	Contig19	pKPC-CAV1321_1__CP011611	all	pKPC-CAV1321	100	100	27490	28085	596	1
22SAL025	19	S.typhimurium	Contig47	IncI1-I(Alpha)_1__AP005147	all	IncI1-I(Alpha)	100	100	17232	17373	1	142
22SAL026	155	S.london	Contig56	IncFIB(K)_1__JN233704	all	IncFIB(K)	99.821	100	1036	1595	1	560
22SAL028	34	I 1,4,[5],12:i:-	Contig37	p0111_1__AP010962	all	p0111	98.644	100	3013	3897	1	885
22SAL031	469	S.rissen	Contig38	Col(pHAD28)_1__KU674895	all	Col(pHAD28)	93.13	100	2403	2533	131	1
22SAL031	469	S.rissen	Contig40	Col(pHAD28)_1__KU674895	all	Col(pHAD28)	91.603	100	1754	1884	131	1
22SAL032	34	I 1,4,[5],12:i:-	Contig12	IncHI2A_1__BX664015	all	IncHI2A	99.524	100	86344	86973	630	1
22SAL032	34	I 1,4,[5],12:i:-	Contig12	IncHI2_1__BX664015	all	IncHI2	100	100	101841	102167	1	327
22SAL032	34	I 1,4,[5],12:i:-	Contig52	Col440II_1__CP023921	all	Col440II	98.227	100	3440	3721	282	1
22SAL033	19	S.typhimurium	Contig21	IncI1-I(Alpha)_1__AP005147	all	IncI1-I(Alpha)	99.296	100	14852	14993	1	142
22SAL034	469	S.rissen	Contig33	Col(pHAD28)_1__KU674895	all	Col(pHAD28)	93.13	100	747	877	1	131
22SAL041	34	I 1,4,[5],12:i:-	Contig16	IncY_1__K02380	all	IncY	98.693	100	59346	60110	765	1
22SAL041	34	I 1,4,[5],12:i:-	Contig28	IncR_1__DQ449578	all	IncR	100	100	24645	24895	1	251
22SAL041	34	I 1,4,[5],12:i:-	Contig28	IncFIA(pBK30683)_1__KF954760	all	IncFIA(pBK30683)	94.915	100	36301	36595	295	1
22SAL042	34	I 1,4,[5],12:i:-	Contig8	IncHI2_1__BX664015	all	IncHI2	100	100	73451	73777	327	1
22SAL042	34	I 1,4,[5],12:i:-	Contig8	IncHI2A_1__BX664015	all	IncHI2A	99.524	100	89980	90609	1	630
22SAL044	34	I 1,4,[5],12:i:-	Contig13	IncHI2A_1__BX664015	all	IncHI2A	99.524	100	86344	86973	630	1
22SAL044	34	I 1,4,[5],12:i:-	Contig13	IncHI2_1__BX664015	all	IncHI2	100	100	101841	102167	1	327
22SAL045	19	S.typhimurium	Contig15	IncHI2A_1__BX664015	all	IncHI2A	99.524	100	91823	92452	630	1
22SAL045	19	S.typhimurium	Contig15	IncHI2_1__BX664015	all	IncHI2	100	100	107319	107645	1	327
22SAL045	19	S.typhimurium	Contig35	IncFIB(S)_1__FN432031	all	IncFIB(S)	100	100	19759	20401	1	643
22SAL045	19	S.typhimurium	Contig55	IncFII(S)_1__CP000858	all	IncFII(S)	100	100	1533	1794	1	262
22SAL046	34	I 1,4,[5],12:i:-	Contig36	p0111_1__AP010962	all	p0111	98.644	100	9695	10579	885	1
22SAL050	34	I 1,4,[5],12:i:-	Contig38	p0111_1__AP010962	all	p0111	98.644	100	9695	10579	885	1
22SAL056	34	I 1,4,[5],12:i:-	Contig34	IncQ1_1__M28829	all	IncQ1	100	100	3940	4735	1	796
22SAL058	34	I 1,4,[5],12:i:-	Contig11	IncHI2A_1__BX664015	all	IncHI2A	99.524	100	85980	86609	630	1
22SAL058	34	I 1,4,[5],12:i:-	Contig11	IncHI2_1__BX664015	all	IncHI2	100	100	101477	101803	1	327
22SAL059	34	I 1,4,[5],12:i:-	Contig36	p0111_1__AP010962	all	p0111	98.644	100	9695	10579	885	1
22SAL064	11	S.enteritidis	Contig17	IncFII(S)_1__CP000858	all	IncFII(S)	100	100	3787	4048	262	1
22SAL064	11	S.enteritidis	Contig17	IncFIB(S)_1__FN432031	all	IncFIB(S)	98.911	100	48040	48682	1	643
22SAL064	11	S.enteritidis	Contig18	IncX1_1__EU370913	all	IncX1	98.663	100	4747	5120	374	1
22SAL066	34	I 1,4,[5],12:i:-	Contig40	p0111_1__AP010962	all	p0111	98.644	100	9695	10579	885	1
22SAL068	34	I 1,4,[5],12:i:-	Contig41	p0111_1__AP010962	all	p0111	98.644	100	1920	2804	1	885
22SAL069	11	S.enteritidis	Contig14	IncFIB(S)_1__FN432031	all	IncFIB(S)	98.911	100	9655	10297	643	1
22SAL069	11	S.enteritidis	Contig14	IncFII(S)_1__CP000858	all	IncFII(S)	100	100	54289	54550	1	262
22SAL069	11	S.enteritidis	Contig15	IncX1_1__EU370913	all	IncX1	98.663	100	9785	10158	374	1
22SAL071	541	Other	Contig33	Col(pHAD28)_1__KU674895	all	Col(pHAD28)	93.13	100	728	858	131	1
22SAL072	34	I 1,4,[5],12:i:-	Contig13	IncHI2A_1__BX664015	all	IncHI2A	100	100	94428	95057	630	1
22SAL072	34	I 1,4,[5],12:i:-	Contig13	IncHI2_1__BX664015	all	IncHI2	100	100	109923	110249	1	327
22SAL072	34	I 1,4,[5],12:i:-	Contig81	IncN_1__AY046276	all	IncN	100	100	77	590	1	514
22SAL075	34	I 1,4,[5],12:i:-	Contig15	IncHI2_1__BX664015	all	IncHI2	100	100	1446	1772	327	1
22SAL075	34	I 1,4,[5],12:i:-	Contig15	IncHI2A_1__BX664015	all	IncHI2A	99.524	100	17976	18605	1	630
22SAL076	34	I 1,4,[5],12:i:-	Contig39	p0111_1__AP010962	all	p0111	98.644	100	1921	2805	1	885
22SAL079	34	I 1,4,[5],12:i:-	Contig33	IncX1_1__EU370913	all	IncX1	98.663	100	34238	34611	374	1
22SAL081	19	S.typhimurium	Contig36	IncQ1_1__M28829	all	IncQ1	100	100	3488	4283	796	1
22SAL084	34	I 1,4,[5],12:i:-	Contig25	IncI1-I(Alpha)_1__AP005147	all	IncI1-I(Alpha)	100	100	9517	9658	142	1
22SAL085	34	I 1,4,[5],12:i:-	Contig39	p0111_1__AP010962	all	p0111	98.644	100	9695	10579	885	1
22SAL086	34	I 1,4,[5],12:i:-	Contig37	p0111_1__AP010962	all	p0111	98.644	100	9695	10579	885	1
22SAL087	11	S.enteritidis	Contig16	IncX1_4__JN935898	all	IncX1	95.756	100	13455	13831	1	377
22SAL087	11	S.enteritidis	Contig16	IncFIB(S)_1__FN432031	all	IncFIB(S)	98.911	100	57559	58201	1	643
22SAL087	11	S.enteritidis	Contig19	IncFII(S)_1__CP000858	all	IncFII(S)	100	100	3787	4048	262	1
22SAL087	11	S.enteritidis	Contig22	ColRNAI_1__DQ298019	all	ColRNAI	90.84	100	4287	4417	130	1
22SAL088	11	S.enteritidis	Contig15	IncFIB(S)_1__FN432031	all	IncFIB(S)	98.911	100	9666	10308	643	1
22SAL088	11	S.enteritidis	Contig15	IncX1_4__JN935898	all	IncX1	95.756	100	54036	54412	377	1
22SAL088	11	S.enteritidis	Contig15	IncFII(S)_1__CP000858	all	IncFII(S)	100	100	83739	84000	1	262
22SAL088	11	S.enteritidis	Contig22	ColRNAI_1__DQ298019	all	ColRNAI	90.84	100	2367	2497	1	130
22SAL093	34	I 1,4,[5],12:i:-	Contig17	p0111_1__AP010962	all	p0111	98.87	100	67050	67934	1	885
22SAL093	34	I 1,4,[5],12:i:-	Contig34	IncHI2A_1__BX664015	all	IncHI2A	99.524	100	11434	12063	630	1
22SAL093	34	I 1,4,[5],12:i:-	Contig34	IncHI2_1__BX664015	all	IncHI2	100	100	30047	30373	1	327
22SAL093	34	I 1,4,[5],12:i:-	Contig51	Col440II_1__CP023921	all	Col440II	97.518	100	1570	1851	282	1
22SAL096	34	I 1,4,[5],12:i:-	Contig18	IncI1-I(Alpha)_1__AP005147	all	IncI1-I(Alpha)	99.296	100	71669	71810	142	1
22SAL096	34	I 1,4,[5],12:i:-	Contig38	p0111_1__AP010962	all	p0111	98.644	100	3013	3897	1	885
22SAL101	34	I 1,4,[5],12:i:-	Contig18	IncHI2A_1__BX664015	all	IncHI2A	99.365	100	86344	86973	630	1
22SAL101	34	I 1,4,[5],12:i:-	Contig25	IncHI2_1__BX664015	all	IncHI2	100	100	66831	67157	327	1
22SAL109	34	I 1,4,[5],12:i:-	Contig16	IncHI2_1__BX664015	all	IncHI2	100	100	2986	3312	327	1
22SAL109	34	I 1,4,[5],12:i:-	Contig16	IncHI2A_1__BX664015	all	IncHI2A	99.524	100	18180	18809	1	630
23F01	358	S.goldcoast	Contig27	p0111_1__AP010962	all	p0111	98.644	100	9695	10579	885	1
23F01	358	S.goldcoast	Contig28	IncQ1_1__M28829	all	IncQ1	100	100	3487	4282	796	1
23F02	1541	S.corvallis	Contig41	Col440I_1__CP023920	all	Col440I	92.174	100	3254	3367	114	1
23F02	1541	S.corvallis	Contig50	Col440I_1__CP023920	all	Col440I	94.737	100	952	1065	114	1
23F03	11	S.enteritidis	Contig25	IncFII(S)_1__CP000858	all	IncFII(S)	100	100	3765	4026	262	1
23F03	11	S.enteritidis	Contig25	IncFIB(S)_1__FN432031	all	IncFIB(S)	98.911	100	52973	53615	1	643
23F04	11	S.enteritidis	Contig21	IncFIB(S)_1__FN432031	all	IncFIB(S)	98.911	100	9582	10224	643	1
23F04	11	S.enteritidis	Contig21	IncFII(S)_1__CP000858	all	IncFII(S)	100	100	59171	59432	1	262
23F05	11	S.enteritidis	Contig22	IncFIB(S)_1__FN432031	all	IncFIB(S)	98.911	100	9582	10224	643	1
23F05	11	S.enteritidis	Contig22	IncFII(S)_1__CP000858	all	IncFII(S)	100	100	59171	59432	1	262
23F06	11	S.enteritidis	Contig23	IncFII(S)_1__CP000858	all	IncFII(S)	100	100	3765	4026	262	1
23F06	11	S.enteritidis	Contig23	IncFIB(S)_1__FN432031	all	IncFIB(S)	98.911	100	52973	53615	1	643
23F07	1541	S.corvallis	Contig29	Col(pHAD28)_1__KU674895	all	Col(pHAD28)	92.366	100	98	228	1	131
23F07	1541	S.corvallis	Contig37	Col440I_1__CP023920	all	Col440I	94.737	100	29	142	1	114
23F08	11	S.enteritidis	Contig23	IncFII(S)_1__CP000858	all	IncFII(S)	100	100	3765	4026	262	1
23F08	11	S.enteritidis	Contig23	IncFIB(S)_1__FN432031	all	IncFIB(S)	98.911	100	52973	53615	1	643
23F09	11	S.enteritidis	Contig23	IncFIB(S)_1__FN432031	all	IncFIB(S)	98.911	100	9582	10224	643	1
23F09	11	S.enteritidis	Contig23	IncFII(S)_1__CP000858	all	IncFII(S)	100	100	59171	59432	1	262
23F10	11	S.enteritidis	Contig23	IncFIB(S)_1__FN432031	all	IncFIB(S)	98.911	100	9582	10224	643	1
23F10	11	S.enteritidis	Contig23	IncFII(S)_1__CP000858	all	IncFII(S)	100	100	59171	59432	1	262
23F11	1541	S.corvallis	Contig31	Col(pHAD28)_1__KU674895	all	Col(pHAD28)	92.366	100	98	228	1	131
23F11	1541	S.corvallis	Contig39	Col440I_1__CP023920	all	Col440I	94.737	100	29	142	1	114
23F12	1541	S.corvallis	Contig31	Col(pHAD28)_1__KU674895	all	Col(pHAD28)	92.366	100	98	228	1	131
23F12	1541	S.corvallis	Contig39	Col440I_1__CP023920	all	Col440I	94.737	100	952	1065	114	1
23F13	13	Other	Contig34	IncFII(p96A)_1__JQ418521	all	IncFII(p96A)	99.813	100	36314	36847	1	534
23F14	11	S.enteritidis	Contig22	IncFII(S)_1__CP000858	all	IncFII(S)	100	100	3765	4026	262	1
23F14	11	S.enteritidis	Contig22	IncFIB(S)_1__FN432031	all	IncFIB(S)	98.911	100	52973	53615	1	643
23F15	11	S.enteritidis	Contig26	IncX1_4__JN935898	all	IncX1	95.756	100	1966	2342	1	377
23F15	11	S.enteritidis	Contig31	ColRNAI_1__DQ298019	all	ColRNAI	90.84	100	2607	2737	130	1
23F16	11	S.enteritidis	Contig19	IncX1_4__JN935898	all	IncX1	95.756	100	22154	22530	377	1
23F16	11	S.enteritidis	Contig24	ColRNAI_1__DQ298019	all	ColRNAI	90.84	100	2607	2737	130	1
23F17	19	S.typhimurium	Contig28	IncFIB(S)_1__FN432031	all	IncFIB(S)	100	100	9822	10464	643	1
23SAL005	34	I 1,4,[5],12:i:-	C55_pilon	Col440II_1__CP023921	all	Col440II	97.163	100	369	650	282	1
23SAL005	34	I 1,4,[5],12:i:-	C59_pilon	Col(pHAD28)_1__KU674895	all	Col(pHAD28)	93.13	100	1163	1293	131	1
23SAL006	34	I 1,4,[5],12:i:-	C143_pilon	IncHI2A_1__BX664015	all	IncHI2A	99.524	100	1689	2318	630	1
23SAL006	34	I 1,4,[5],12:i:-	C143_pilon	IncHI2_1__BX664015	all	IncHI2	100	100	17186	17512	1	327
23SAL007	34	I 1,4,[5],12:i:-	C81_pilon	Col(pHAD28)_1__KU674895	all	Col(pHAD28)	93.13	100	2418	2548	131	1
23SAL007	34	I 1,4,[5],12:i:-	C113_pilon	p0111_1__AP010962	all	p0111	98.644	100	3195	4079	1	885
23SAL008	34	I 1,4,[5],12:i:-	C119_pilon	IncX1_1__EU370913	all	IncX1	98.663	100	3947	4320	374	1
23SAL009	358	S.goldcoast	Contig23	IncQ1_1__M28829	all	IncQ1	100	100	5705	6500	1	796
23SAL010	11	S.enteritidis	Contig19	IncFII(S)_1__CP000858	all	IncFII(S)	100	100	3787	4048	262	1
23SAL010	11	S.enteritidis	Contig19	IncFIB(S)_1__FN432031	all	IncFIB(S)	98.911	100	48040	48682	1	643
23SAL011	34	I 1,4,[5],12:i:-	Contig36	IncQ1_1__M28829	all	IncQ1	100	100	3940	4735	1	796
23SAL011	34	I 1,4,[5],12:i:-	Contig37	Col(pHAD28)_1__KU674895	all	Col(pHAD28)	93.13	100	3265	3395	131	1
23SAL012	34	I 1,4,[5],12:i:-	Contig12	IncHI2A_1__BX664015	all	IncHI2A	99.524	100	86344	86973	630	1
23SAL012	34	I 1,4,[5],12:i:-	Contig12	IncHI2_1__BX664015	all	IncHI2	100	100	101841	102167	1	327
23SAL012	34	I 1,4,[5],12:i:-	Contig17	IncY_1__K02380	all	IncY	98.954	100	25836	26600	765	1
23SAL013	11	S.enteritidis	Contig18	IncFII(S)_1__CP000858	all	IncFII(S)	100	100	4494	4755	262	1
23SAL013	11	S.enteritidis	Contig18	IncX1_4__JN935898	all	IncX1	95.756	100	34082	34458	1	377
23SAL013	11	S.enteritidis	Contig18	IncFIB(S)_1__FN432031	all	IncFIB(S)	98.911	100	78186	78828	1	643
23SAL014	469	S.rissen	Contig37	Col(pHAD28)_1__KU674895	all	Col(pHAD28)	93.13	100	66	196	1	131
23SAL014	469	S.rissen	Contig39	Col(pHAD28)_1__KU674895	all	Col(pHAD28)	93.13	100	66	196	1	131
23SAL015	34	I 1,4,[5],12:i:-	Contig37	p0111_1__AP010962	all	p0111	98.644	100	1919	2803	1	885
23SAL016	155	S.london	Contig39	IncFIB(K)_1__JN233704	all	IncFIB(K)	99.821	100	6224	6783	1	560
23SAL017	11	S.enteritidis	Contig16	IncFIB(S)_1__FN432031	all	IncFIB(S)	98.911	100	9666	10308	643	1
23SAL017	11	S.enteritidis	Contig16	IncX1_4__JN935898	all	IncX1	95.756	100	54036	54412	377	1
23SAL017	11	S.enteritidis	Contig16	IncFII(S)_1__CP000858	all	IncFII(S)	100	100	83739	84000	1	262
23SAL019	34	I 1,4,[5],12:i:-	Contig11	IncHI2_1__BX664015	all	IncHI2	100	100	59583	59909	327	1
23SAL019	34	I 1,4,[5],12:i:-	Contig11	IncHI2A_1__BX664015	all	IncHI2A	99.365	100	76113	76742	1	630
23SAL020	34	I 1,4,[5],12:i:-	Contig10	IncHI2_1__BX664015	all	IncHI2	100	100	70445	70771	327	1
23SAL020	34	I 1,4,[5],12:i:-	Contig10	IncHI2A_1__BX664015	all	IncHI2A	99.524	100	85639	86268	1	630
23SAL021	34	I 1,4,[5],12:i:-	Contig32	IncX1_1__EU370913	all	IncX1	98.663	100	24111	24484	374	1
23SAL022	34	I 1,4,[5],12:i:-	Contig12	IncHI2_1__BX664015	all	IncHI2	100	100	59583	59909	327	1
23SAL022	34	I 1,4,[5],12:i:-	Contig12	IncHI2A_1__BX664015	all	IncHI2A	99.365	100	76113	76742	1	630
23SAL023	34	I 1,4,[5],12:i:-	Contig30	IncC_1__JN157804	all	IncC_1	100	100	17570	17986	417	1
23SAL023	34	I 1,4,[5],12:i:-	Contig48	Col(BS512)_1__NC_010656	all	Col(BS512)	100	100	1429	1661	233	1
23SAL024	34	I 1,4,[5],12:i:-	Contig10	IncHI2_1__BX664015	all	IncHI2	100	100	70445	70771	327	1
23SAL024	34	I 1,4,[5],12:i:-	Contig10	IncHI2A_1__BX664015	all	IncHI2A	99.524	100	85639	86268	1	630
23SAL025	11	S.enteritidis	Contig17	IncFIB(S)_1__FN432031	all	IncFIB(S)	98.911	100	9666	10308	643	1
23SAL025	11	S.enteritidis	Contig17	IncFII(S)_1__CP000858	all	IncFII(S)	100	100	59255	59516	1	262
23SAL026	32	Other	Contig23	IncI1-I(Alpha)_1__AP005147	all	IncI1-I(Alpha)	100	100	16517	16658	1	142
23SAL026	32	Other	Contig28	pSL483_1__CP001137	all	pSL483	91.466	100	13423	14417	1	995
23SAL028	34	I 1,4,[5],12:i:-	Contig16	p0111_1__AP010962	all	p0111	98.87	100	24384	25268	885	1
23SAL028	34	I 1,4,[5],12:i:-	Contig34	IncHI2A_1__BX664015	all	IncHI2A	99.524	100	11434	12063	630	1
23SAL028	34	I 1,4,[5],12:i:-	Contig34	IncHI2_1__BX664015	all	IncHI2	100	100	30047	30373	1	327
23SAL030	358	S.goldcoast	Contig22	IncQ1_1__M28829	all	IncQ1	100	100	2991	3786	1	796
23SAL032	34	I 1,4,[5],12:i:-	Contig31	IncFIB(AP001918)_1__AP001918	all	IncFIB(AP001918)	96.628	100	28329	29010	1	682
23SAL032	34	I 1,4,[5],12:i:-	Contig39	p0111_1__AP010962	all	p0111	98.644	100	9695	10579	885	1
23SAL032	34	I 1,4,[5],12:i:-	Contig46	IncFII_1__AY458016	all	IncFII	97.71	100	3875	4135	1	261
23SAL033	198	S.kentucky	Contig23	Col(pHAD28)_1__KU674895	all	Col(pHAD28)	93.13	100	1475	1605	1	131
23SAL035	34	I 1,4,[5],12:i:-	Contig42	IncC_1__JN157804	all	IncC_1	100	100	952	1368	1	417
23SAL036	34	I 1,4,[5],12:i:-	Contig33	IncC_1__JN157804	all	IncC_1	100	100	17570	17986	417	1
23SAL036	34	I 1,4,[5],12:i:-	Contig50	Col(BS512)_1__NC_010656	all	Col(BS512)	100	100	1628	1860	1	233
23SAL038	11	S.enteritidis	Contig18	IncFIB(S)_1__FN432031	all	IncFIB(S)	98.911	100	9666	10308	643	1
23SAL038	11	S.enteritidis	Contig21	IncX1_4__JN935898	all	IncX1	95.756	100	5858	6234	377	1
23SAL038	11	S.enteritidis	Contig22	IncFII(S)_1__CP000858	all	IncFII(S)	100	100	3787	4048	262	1
23SAL038	11	S.enteritidis	Contig26	ColRNAI_1__DQ298019	all	ColRNAI	90.84	100	2730	2860	1	130
23SAL039	34	I 1,4,[5],12:i:-	Contig40	p0111_1__AP010962	all	p0111	98.644	100	4701	5585	1	885
23SAL039	34	I 1,4,[5],12:i:-	Contig50	Col(pHAD28)_1__KU674895	all	Col(pHAD28)	93.13	100	1246	1376	1	131
23SAL040	19	S.typhimurium	Contig18	IncI1-I(Alpha)_1__AP005147	all	IncI1-I(Alpha)	100	100	15896	16037	1	142
23SAL041	19	S.typhimurium	Contig15	IncHI2A_1__BX664015	all	IncHI2A	99.524	100	91823	92452	630	1
23SAL041	19	S.typhimurium	Contig15	IncHI2_1__BX664015	all	IncHI2	100	100	107319	107645	1	327
23SAL041	19	S.typhimurium	Contig26	IncFII(S)_1__CP000858	all	IncFII(S)	100	100	21015	21276	1	262
23SAL041	19	S.typhimurium	Contig26	IncFIB(S)_1__FN432031	all	IncFIB(S)	100	100	36361	37003	643	1
23SAL042	34	I 1,4,[5],12:i:-	Contig10	IncHI2_1__BX664015	all	IncHI2	100	100	70444	70770	327	1
23SAL042	34	I 1,4,[5],12:i:-	Contig10	IncHI2A_1__BX664015	all	IncHI2A	99.524	100	85638	86267	1	630
23SAL042	34	I 1,4,[5],12:i:-	Contig52	Col(pHAD28)_1__KU674895	all	Col(pHAD28)	93.13	100	2532	2662	131	1
23SAL043	34	I 1,4,[5],12:i:-	Contig30	IncR_1__DQ449578	all	IncR	100	100	24645	24895	1	251
23SAL043	34	I 1,4,[5],12:i:-	Contig30	IncFIA(pBK30683)_1__KF954760	all	IncFIA(pBK30683)	94.915	100	36301	36595	295	1
23SAL043	34	I 1,4,[5],12:i:-	Contig40	Col(pHAD28)_1__KU674895	all	Col(pHAD28)	93.13	100	1324	1454	1	131
23SAL047	34	I 1,4,[5],12:i:-	Contig19	IncHI2_1__BX664015	all	IncHI2	100	100	32018	32344	327	1
23SAL047	34	I 1,4,[5],12:i:-	Contig19	IncHI2A_1__BX664015	all	IncHI2A	99.524	100	47212	47841	1	630
23SAL047	34	I 1,4,[5],12:i:-	Contig55	Col(pHAD28)_1__KU674895	all	Col(pHAD28)	93.13	100	3543	3673	1	131
23SAL048	34	I 1,4,[5],12:i:-	Contig31	IncX1_1__EU370913	all	IncX1	98.663	100	25105	25478	374	1
23SAL048	34	I 1,4,[5],12:i:-	Contig43	Col(pHAD28)_1__KU674895	all	Col(pHAD28)	93.13	100	1354	1484	1	131
23SAL049	34	I 1,4,[5],12:i:-	Contig17	IncHI2A_1__BX664015	all	IncHI2A	99.524	100	11434	12063	630	1
23SAL049	34	I 1,4,[5],12:i:-	Contig17	IncHI2_1__BX664015	all	IncHI2	100	100	30047	30373	1	327
23SAL049	34	I 1,4,[5],12:i:-	Contig19	p0111_1__AP010962	all	p0111	98.87	100	24384	25268	885	1
23SAL050	34	I 1,4,[5],12:i:-	Contig38	p0111_1__AP010962	all	p0111	98.644	100	3013	3897	1	885
23SAL051	11	S.enteritidis	Contig22	IncFIB(S)_1__FN432031	all	IncFIB(S)	98.911	100	9103	9745	643	1
23SAL051	11	S.enteritidis	Contig24	IncFII(S)_1__CP000858	all	IncFII(S)	100	100	15139	15400	1	262
23SAL051	11	S.enteritidis	Contig28	IncFII(pHN7A8)_1__JN232517	all	IncFII(pHN7A8)	100	100	3402	3661	1	260
23SAL051	11	S.enteritidis	Contig33	IncX1_1__EU370913	all	IncX1	98.396	100	3726	4099	1	374
23SAL051	11	S.enteritidis	Contig35	ColRNAI_1__DQ298019	all	ColRNAI	90.84	100	481	611	1	130
23SAL052	34	I 1,4,[5],12:i:-	Contig15	IncHI2_1__BX664015	all	IncHI2	100	100	29358	29684	327	1
23SAL052	34	I 1,4,[5],12:i:-	Contig15	IncHI2A_1__BX664015	all	IncHI2A	99.524	100	44552	45181	1	630
23SAL053	34	I 1,4,[5],12:i:-	Contig15	IncHI1B(R27)_1_R27_AF250878	all	IncHI1B(R27)	100	100	80166	80705	540	1
23SAL053	34	I 1,4,[5],12:i:-	Contig15	IncHI1A_1__AF250878	all	IncHI1A	100	100	97887	98306	1	420
23SAL053	34	I 1,4,[5],12:i:-	Contig38	IncFIA(HI1)_1__AF250878	all	IncFIA(HI1)	100	100	503	890	1	388
23SAL054	11	S.enteritidis	Contig19	IncFIB(S)_1__FN432031	all	IncFIB(S)	98.911	100	33075	33717	1	643
23SAL054	11	S.enteritidis	Contig22	IncX1_4__JN935898	all	IncX1	95.756	100	5858	6234	377	1
23SAL054	11	S.enteritidis	Contig23	IncFII(S)_1__CP000858	all	IncFII(S)	100	100	3787	4048	262	1
23SAL054	11	S.enteritidis	Contig27	ColRNAI_1__DQ298019	all	ColRNAI	90.84	100	3982	4112	130	1
23SAL055	34	I 1,4,[5],12:i:-	Contig33	IncR_1__DQ449578	all	IncR	100	100	24645	24895	1	251
23SAL055	34	I 1,4,[5],12:i:-	Contig33	IncFIA(pBK30683)_1__KF954760	all	IncFIA(pBK30683)	94.915	100	36301	36595	295	1
23SAL055	34	I 1,4,[5],12:i:-	Contig45	Col(pHAD28)_1__KU674895	all	Col(pHAD28)	93.13	100	3265	3395	131	1
23SAL056	155	S.london	C61_pilon	IncR_1__DQ449578	all	IncR	100	100	9036	9286	1	251
23SAL057	11	S.enteritidis	C21_pilon	IncFII(S)_1__CP000858	all	IncFII(S)	100	100	3809	4070	262	1
23SAL057	11	S.enteritidis	C43_pilon	IncX1_1__EU370913	all	IncX1	98.663	100	27065	27438	1	374
23SAL057	11	S.enteritidis	C53_pilon	IncFIB(S)_1__FN432031	all	IncFIB(S)	98.911	100	9709	10351	643	1
23SAL058	34	S.typhimurium	C139_pilon	IncC_1__JN157804	all	IncC_1	100	100	15465	15881	417	1
23SAL061	34	S.typhimurium	Contig29	IncC_1__JN157804	all	IncC_1	100	100	24334	24750	1	417
23SAL062	40	S.derby	Contig27	Col(pHAD28)_1__KU674895	all	Col(pHAD28)	93.13	100	435	565	1	131
23SAL063	34	I 1,4,[5],12:i:-	Contig21	IncHI2_1__BX664015	all	IncHI2	100	100	32018	32344	327	1
23SAL063	34	I 1,4,[5],12:i:-	Contig21	IncHI2A_1__BX664015	all	IncHI2A	99.524	100	47212	47841	1	630
23SAL063	34	I 1,4,[5],12:i:-	Contig60	Col(pHAD28)_1__KU674895	all	Col(pHAD28)	93.13	100	469	599	1	131
23SAL064	34	I 1,4,[5],12:i:-	Contig41	Col156_1__NC_009781	all	Col156	94.805	100	3456	3609	1	154
23SAL065	11	S.enteritidis	Contig20	IncFIB(S)_1__FN432031	all	IncFIB(S)	98.911	100	33053	33695	1	643
23SAL065	11	S.enteritidis	Contig30	IncX1_4__JN935898	all	IncX1	95.756	100	11546	11922	1	377
23SAL065	11	S.enteritidis	Contig32	IncFII(S)_1__CP000858	all	IncFII(S)	100	100	3765	4026	262	1
23SAL066	34	S.typhimurium	Contig31	IncC_1__JN157804	all	IncC_1	100	100	24312	24728	1	417
23SAL067	34	I 1,4,[5],12:i:-	Contig17	IncY_1__K02380	all	IncY	98.954	100	24043	24807	765	1
23SAL067	34	I 1,4,[5],12:i:-	Contig26	IncHI2_1__BX664015	all	IncHI2	100	100	27377	27703	327	1
23SAL067	34	I 1,4,[5],12:i:-	Contig26	IncHI2A_1__BX664015	all	IncHI2A	99.524	100	42571	43200	1	630
23SAL069	19	S.typhimurium	C125_pilon	IncFII(S)_1__CP000858	all	IncFII(S)	100	100	1872	2133	262	1
23SAL069	19	S.typhimurium	C125_pilon	IncFIB(S)_1__FN432031	all	IncFIB(S)	100	100	79950	80592	1	643
23SAL071	469	S.rissen	C55_pilon	Col(pHAD28)_1__KU674895	all	Col(pHAD28)	91.603	100	1827	1957	131	1
23SAL071	469	S.rissen	C67_pilon	Col440I_1__CP023920	all	Col440I	94.737	100	112	225	1	114
23SAL071	469	S.rissen	C95_pilon	IncN_1__AY046276	all	IncN	100	100	788	1301	514	1
23SAL072	469	S.rissen	Contig38	Col(pHAD28)_1__KU674895	all	Col(pHAD28)	93.13	100	3618	3748	1	131
23SAL073	11	S.enteritidis	C41_pilon	IncFII(S)_1__CP000858	all	IncFII(S)	100	100	3809	4070	262	1
23SAL073	11	S.enteritidis	C43_pilon	IncX1_4__JN935898	all	IncX1	95.756	100	5900	6276	377	1
23SAL073	11	S.enteritidis	C53_pilon	IncFIB(S)_1__FN432031	all	IncFIB(S)	98.911	100	9708	10350	643	1
23SAL074	34	I 1,4,[5],12:i:-	C65_pilon	Col156_1__NC_009781	all	Col156	94.805	100	1154	1307	154	1
23SAL076	19	S.typhimurium	C107_pilon	IncI1-I(Alpha)_1__AP005147	all	IncI1-I(Alpha)	100	100	30029	30170	142	1
23SAL078	34	I 1,4,[5],12:i:-	Contig11	IncHI2_1__BX664015	all	IncHI2	100	100	71796	72122	327	1
23SAL078	34	I 1,4,[5],12:i:-	Contig11	IncHI2A_1__BX664015	all	IncHI2A	99.524	100	86990	87619	1	630
23SAL079	34	I 1,4,[5],12:i:-	Contig16	IncHI2_1__BX664015	all	IncHI2	100	100	1958	2284	327	1
23SAL079	34	I 1,4,[5],12:i:-	Contig16	IncHI2A_1__BX664015	all	IncHI2A	99.365	100	18488	19117	1	630
23SAL086	34	I 1,4,[5],12:i:-	Contig40	p0111_1__AP010962	all	p0111	98.644	100	9695	10579	885	1
23SAL086	34	I 1,4,[5],12:i:-	Contig53	Col(pHAD28)_1__KU674895	all	Col(pHAD28)	93.13	100	3265	3395	131	1
23SAL087	34	I 1,4,[5],12:i:-	Contig16	IncHI2A_1__BX664015	all	IncHI2A	99.524	100	86343	86972	630	1
23SAL087	34	I 1,4,[5],12:i:-	Contig16	IncHI2_1__BX664015	all	IncHI2	100	100	101840	102166	1	327
23SAL088	11	S.enteritidis	Contig16	IncFIB(S)_1__FN432031	all	IncFIB(S)	98.911	100	9666	10308	643	1
23SAL088	11	S.enteritidis	Contig16	IncX1_4__JN935898	all	IncX1	95.756	100	54036	54412	377	1
23SAL088	11	S.enteritidis	Contig19	IncFII(S)_1__CP000858	all	IncFII(S)	100	100	11077	11338	1	262
23SAL091	34	I 1,4,[5],12:i:-	Contig44	p0111_1__AP010962	all	p0111	98.644	100	3587	4471	1	885
23SAL091	34	I 1,4,[5],12:i:-	Contig50	IncQ1_1__M28829	all	IncQ1	100	100	4699	5494	796	1
23SAL091	34	I 1,4,[5],12:i:-	Contig59	Col(pHAD28)_1__KU674895	all	Col(pHAD28)	93.13	100	4364	4494	131	1
23SAL092	34	I 1,4,[5],12:i:-	C49_pilon	Col(BS512)_1__NC_010656	all	Col(BS512)	100	100	1908	2140	1	233
23SAL092	34	I 1,4,[5],12:i:-	C111_pilon	IncC_1__JN157804	all	IncC_1	100	100	13790	14206	1	417
23SAL094	469	S.rissen	C73_pilon	Col(pHAD28)_1__KU674895	all	Col(pHAD28)	93.13	100	1491	1621	1	131
23SAL094	469	S.rissen	C109_pilon	IncI1-I(Alpha)_1__AP005147	all	IncI1-I(Alpha)	99.296	100	25091	25232	142	1
23SAL095	34	I 1,4,[5],12:i:-	C59_pilon	Col(BS512)_1__NC_010656	all	Col(BS512)	100	100	510	742	233	1
23SAL095	34	I 1,4,[5],12:i:-	C115_pilon	IncC_1__JN157804	all	IncC_1	100	100	13790	14206	1	417
23SAL099	198	S.kentucky	C23_pilon	Col(pHAD28)_1__KU674895	all	Col(pHAD28)	93.13	100	2829	2959	1	131
23SAL101	214	Other	Contig26	IncHI2A_1__BX664015	all	IncHI2A	99.524	100	11434	12063	630	1
23SAL101	214	Other	Contig26	IncHI2_1__BX664015	all	IncHI2	100	100	30047	30373	1	327
23SAL101	214	Other	Contig34	Col156_1__NC_009781	all	Col156	96.104	100	157	310	154	1
23SAL102	155	S.london	Contig35	IncFIB(K)_1__JN233704	all	IncFIB(K)	99.821	100	8546	9105	1	560
23SAL102	155	S.london	Contig42	Col(pHAD28)_1__KU674895	all	Col(pHAD28)	93.13	100	438	568	1	131
23SAL103	1750	Other	Contig11	pKPC-CAV1321_1__CP011611	all	pKPC-CAV1321	100	100	16138	16733	1	596
23SAL104	34	I 1,4,[5],12:i:-	Contig40	Col(pHAD28)_1__KU674895	all	Col(pHAD28)	93.13	100	3262	3392	131	1
23SAL106	34	I 1,4,[5],12:i:-	Contig12	IncHI2A_1__BX664015	all	IncHI2A	99.524	100	86343	86972	630	1
23SAL106	34	I 1,4,[5],12:i:-	Contig12	IncHI2_1__BX664015	all	IncHI2	100	100	101840	102166	1	327
23SAL109	34	I 1,4,[5],12:i:-	Contig19	IncHI2A_1__BX664015	all	IncHI2A	99.365	100	85981	86610	630	1
23SAL109	34	I 1,4,[5],12:i:-	Contig20	IncY_1__K02380	all	IncY	98.954	100	23342	24106	765	1
23SAL109	34	I 1,4,[5],12:i:-	Contig35	IncHI2_1__BX664015	all	IncHI2	100	100	5290	5616	1	327
23SAL110	358	S.goldcoast	Contig26	p0111_1__AP010962	all	p0111	98.644	100	9695	10579	885	1
23SAL110	358	S.goldcoast	Contig27	IncQ1_1__M28829	all	IncQ1	100	100	2223	3018	1	796
23SAL111	34	I 1,4,[5],12:i:-	Contig31	IncR_1__DQ449578	all	IncR	100	100	14769	15019	1	251
23SAL111	34	I 1,4,[5],12:i:-	Contig31	IncFIA(pBK30683)_1__KF954760	all	IncFIA(pBK30683)	94.915	100	26425	26719	295	1
23SAL114	34	I 1,4,[5],12:i:-	Contig11	IncHI2A_1__BX664015	all	IncHI2A	99.524	100	86343	86972	630	1
23SAL114	34	I 1,4,[5],12:i:-	Contig11	IncHI2_1__BX664015	all	IncHI2	100	100	101840	102166	1	327
23SAL115	34	I 1,4,[5],12:i:-	Contig9	IncHI2A_1__BX664015	all	IncHI2A	99.524	100	86343	86972	630	1
23SAL115	34	I 1,4,[5],12:i:-	Contig9	IncHI2_1__BX664015	all	IncHI2	100	100	101840	102166	1	327
23SAL119	34	I 1,4,[5],12:i:-	Contig15	IncHI2A_1__BX664015	all	IncHI2A	99.365	100	86344	86973	630	1
23SAL119	34	I 1,4,[5],12:i:-	Contig16	IncY_1__K02380	all	IncY	98.954	100	24192	24956	765	1
23SAL119	34	I 1,4,[5],12:i:-	Contig34	IncHI2_1__BX664015	all	IncHI2	100	100	5292	5618	1	327
23SAL120	34	I 1,4,[5],12:i:-	Contig9	IncHI2A_1__BX664015	all	IncHI2A	99.524	100	69692	70321	630	1
23SAL120	34	I 1,4,[5],12:i:-	Contig9	IncHI2_1__BX664015	all	IncHI2	100	100	85189	85515	1	327
23SAL121	34	I 1,4,[5],12:i:-	Contig28	p0111_1__AP010962	all	p0111	98.87	100	17647	18531	1	885
23SAL121	34	I 1,4,[5],12:i:-	Contig44	ColRNAI_1__DQ298019	all	ColRNAI	90.076	100	2799	2929	130	1
23SAL122	34	I 1,4,[5],12:i:-	Contig28	p0111_1__AP010962	all	p0111	98.87	100	24720	25604	885	1
23SAL122	34	I 1,4,[5],12:i:-	Contig44	ColRNAI_1__DQ298019	all	ColRNAI	90.076	100	3983	4113	130	1
23SAL123	34	I 1,4,[5],12:i:-	Contig35	Col(pHAD28)_1__KU674895	all	Col(pHAD28)	93.13	100	435	565	1	131
23SAL124	34	I 1,4,[5],12:i:-	Contig10	IncHI2_1__BX664015	all	IncHI2	100	100	71222	71548	327	1
23SAL124	34	I 1,4,[5],12:i:-	Contig10	IncHI2A_1__BX664015	all	IncHI2A	99.524	100	86416	87045	1	630
23SAL125	34	I 1,4,[5],12:i:-	Contig43	IncC_1__JN157804	all	IncC_1	100	100	1970	2386	417	1
23SAL126	469	S.rissen	Contig57	Col(pHAD28)_1__KU674895	all	Col(pHAD28)	93.13	100	964	1094	1	131
23SAL126	469	S.rissen	Contig62	Col156_1__NC_009781	all	Col156	94.805	100	3115	3268	1	154
23SAL127	469	S.rissen	Contig53	IncI1-I(Alpha)_1__AP005147	all	IncI1-I(Alpha)	100	100	16258	16399	1	142
23SAL127	469	S.rissen	Contig63	Col(pHAD28)_1__KU674895	all	Col(pHAD28)	93.13	100	4475	4605	131	1
23SAL128	34	I 1,4,[5],12:i:-	Contig39	p0111_1__AP010962	all	p0111	98.87	100	17625	18509	1	885
23SAL128	34	I 1,4,[5],12:i:-	Contig58	ColRNAI_1__DQ298019	all	ColRNAI	90.076	100	149	279	1	130
23SAL129	34	I 1,4,[5],12:i:-	Contig21	IncI1-I(Alpha)_1__AP005147	all	IncI1-I(Alpha)	100	100	15936	16077	1	142
23SAL129	34	I 1,4,[5],12:i:-	Contig44	Col(pHAD28)_1__KU674895	all	Col(pHAD28)	93.13	100	67	197	131	1
23SAL130	198	S.kentucky	Contig34	IncI1-I(Alpha)_1__AP005147	all	IncI1-I(Alpha)	99.296	100	15384	15525	1	142
23SAL130	198	S.kentucky	Contig54	Col156_1__NC_009781	all	Col156	93.506	100	187	340	154	1
23SAL131	34	I 1,4,[5],12:i:-	Contig21	IncY_1__K02380	all	IncY	98.693	100	24669	25433	765	1
23SAL131	34	I 1,4,[5],12:i:-	Contig48	IncI1-I(Alpha)_1__AP005147	all	IncI1-I(Alpha)	100	100	15900	16041	1	142
23SAL132	36	I 1,4,[5],12:i:-	Contig51	IncI1-I(Alpha)_1__AP005147	all	IncI1-I(Alpha)	99.296	100	2054	2195	142	1
23SAL133	34	I 1,4,[5],12:i:-	Contig26	IncHI2A_1__BX664015	all	IncHI2A	99.524	100	25245	25874	630	1
23SAL133	34	I 1,4,[5],12:i:-	Contig26	IncHI2_1__BX664015	all	IncHI2	100	100	40742	41068	1	327
23SAL133	34	I 1,4,[5],12:i:-	Contig65	Col440I_1__CP023920	all	Col440I	92.982	100	35	148	114	1
23SAL134	469	S.rissen	Contig71	Col440I_1__CP023920	all	Col440I	92.982	100	447	560	114	1
23SAL136	34	I 1,4,[5],12:i:-	Contig35	IncHI2A_1__BX664015	all	IncHI2A	99.524	100	25245	25874	630	1
23SAL136	34	I 1,4,[5],12:i:-	Contig35	IncHI2_1__BX664015	all	IncHI2	100	100	42078	42404	1	327
23SAL138	34	I 1,4,[5],12:i:-	Contig34	IncHI2_1__BX664015	all	IncHI2	100	100	20919	21245	327	1
23SAL138	34	I 1,4,[5],12:i:-	Contig34	IncHI2A_1__BX664015	all	IncHI2A	99.524	100	36113	36742	1	630
24CF1001	1541	S.corvallis	Contig22	Col(pHAD28)_1__KU674895	all	Col(pHAD28)	92.366	100	9490	9620	131	1
24CF1001	1541	S.corvallis	Contig32	Col(pHAD28)_1__KU674895	all	Col(pHAD28)	92.366	100	1	131	1	131
24CF1002	198	S.kentucky	Contig34	Col156_1__NC_009781	all	Col156	93.506	100	3473	3626	154	1
24CF1002	198	S.kentucky	Contig35	Col(pHAD28)_1__KU674895	all	Col(pHAD28)	91.603	100	3453	3583	131	1
24CF1003	11	S.enteritidis	Contig18	IncFIB(S)_1__FN432031	all	IncFIB(S)	98.911	100	9666	10308	643	1
24CF1003	11	S.enteritidis	Contig18	IncFII(S)_1__CP000858	all	IncFII(S)	100	100	54300	54561	1	262
24CF1004	155	S.london	Contig30	IncX4_2__FN543504	all	IncX4	98.876	100	15740	16451	1	712
24CF1004	155	S.london	Contig34	IncFIB(K)_1__JN233704	all	IncFIB(K)	99.821	100	10758	11317	560	1
24CF1004	155	S.london	Contig38	IncQ1_1__M28829	all	IncQ1	100	100	4624	5419	1	796
24CF1005	434	Other	Contig24	IncFIB(K)_1__JN233704	all	IncFIB(K)	98.929	100	3415	3974	560	1
24CF1006	469	S.rissen	Contig36	Col(pHAD28)_1__KU674895	all	Col(pHAD28)	93.13	100	3250	3380	1	131
24CF1501	34	I 1,4,[5],12:i:-	Contig33	IncX1_1__EU370913	all	IncX1	98.663	100	28999	29372	374	1
24CF1504	A2	Other	Contig485	IncFIB(K)_1__JN233704	all	IncFIB(K)	99.821	100	11178	11737	560	1
24CF1504	A2	Other	Contig710	IncQ1_1__M28829	all	IncQ1	100	100	3487	4282	796	1
24CF1504	A2	Other	Contig841	ColRNAI_1__DQ298019	all	ColRNAI	91.667	100	2577	2707	130	1
24CF2004	358	S.goldcoast	Contig19	IncHI2_1__BX664015	all	IncHI2	100	100	4454	4780	327	1
24CF2004	358	S.goldcoast	Contig19	IncHI2A_1__BX664015	all	IncHI2A	99.524	100	22764	23393	1	630
24F020	11	S.enteritidis	Contig25	IncFIB(S)_1__FN432031	all	IncFIB(S)	98.911	100	9582	10224	643	1
24F020	11	S.enteritidis	Contig25	IncFII(S)_1__CP000858	all	IncFII(S)	100	100	54216	54477	1	262
24F021	11	S.enteritidis	Contig32	IncFIB(S)_1__FN432031	all	IncFIB(S)	98.911	100	9582	10224	643	1
24F021	11	S.enteritidis	Contig35	IncX1_4__JN935898	all	IncX1	95.756	100	13389	13765	1	377
24F021	11	S.enteritidis	Contig36	IncFII(S)_1__CP000858	all	IncFII(S)	100	100	11055	11316	1	262
24F021	11	S.enteritidis	Contig40	ColRNAI_1__DQ298019	all	ColRNAI	90.84	100	3450	3580	130	1
24F022	2133	Other	Contig39	IncX1_1__EU370913	all	IncX1	98.93	100	28125	28498	1	374
24F022	2133	Other	Contig49	Col(pHAD28)_1__KU674895	all	Col(pHAD28)	93.13	100	556	686	1	131
24F024	27	Other	Contig31	IncHI2A_1__BX664015	all	IncHI2A	99.365	100	25245	25874	630	1
24F024	27	Other	Contig34	IncHI2_1__BX664015	all	IncHI2	100	100	5270	5596	1	327
24F024	27	Other	Contig38	Col156_1__NC_009781	all	Col156	93.506	100	3887	4040	154	1
24SAL031	155	S.london	Contig33	IncFIB(K)_1__JN233704	all	IncFIB(K)	99.821	100	3520	4079	560	1
24SAL031	155	S.london	Contig46	ColpVC_1__JX133088	all	ColpVC	98.964	100	2	194	1	193
24SAL044	8839	Other	Contig85	Col440II_1__CP023921	all	Col440II	98.227	100	4550	4831	1	282
18GDIMC05	34	I 1,4,[5],12:i:-	C75_pilon	Col(pHAD28)_1__KU674895	all	Col(pHAD28)	93.13	100	797	927	1	131
18GDIMC05	34	I 1,4,[5],12:i:-	C107_pilon	p0111_1__AP010962	all	p0111	98.644	100	9757	10641	885	1
17HJLDC03	40	S.derby	C63_pilon	Col(pHAD28)_1__KU674895	all	Col(pHAD28)	93.13	100	341	471	1	131
17HJLDC03	40	S.derby	C67_pilon	ColRNAI_1__DQ298019	all	ColRNAI	90.076	100	384	514	1	130
ZQGY20SAL04	19	S.typhimurium	Contig18	IncFIB(S)_1__FN432031	all	IncFIB(S)	100	100	11210	11852	643	1
ZQGY20SAL04	19	S.typhimurium	Contig18	IncFII(S)_1__CP000858	all	IncFII(S)	100	100	89714	89975	1	262
ZQGY20SAL12	19	S.typhimurium	Contig16	IncFII(S)_1__CP000858	all	IncFII(S)	100	100	1782	2043	262	1
ZQGY20SAL12	19	S.typhimurium	Contig16	IncFIB(S)_1__FN432031	all	IncFIB(S)	100	100	79905	80547	1	643
ZQGY20SAL32	19	S.typhimurium	Contig17	IncFII(S)_1__CP000858	all	IncFII(S)	100	100	1782	2043	262	1
ZQGY20SAL32	19	S.typhimurium	Contig17	IncFIB(S)_1__FN432031	all	IncFIB(S)	100	100	79905	80547	1	643
ZQGY20SAL34	19	S.typhimurium	Contig18	IncFIB(S)_1__FN432031	all	IncFIB(S)	100	100	11210	11852	643	1
ZQGY20SAL34	19	S.typhimurium	Contig18	IncFII(S)_1__CP000858	all	IncFII(S)	100	100	89714	89975	1	262
ZQGY20SAL35	19	S.typhimurium	Contig17	IncFII(S)_1__CP000858	all	IncFII(S)	100	100	1782	2043	262	1
ZQGY20SAL35	19	S.typhimurium	Contig17	IncFIB(S)_1__FN432031	all	IncFIB(S)	100	100	79905	80547	1	643
ZQGY20SAL36	19	S.typhimurium	Contig16	IncFII(S)_1__CP000858	all	IncFII(S)	100	100	1782	2043	262	1
ZQGY20SAL36	19	S.typhimurium	Contig16	IncFIB(S)_1__FN432031	all	IncFIB(S)	100	100	79905	80547	1	643
18ZQJYD01	19	S.typhimurium	C109_pilon	IncFIB(S)_1__FN432031	all	IncFIB(S)	100	100	6976	7618	1	643
18ZQJYD01	19	S.typhimurium	C147_pilon	IncFII(S)_1__CP000858	all	IncFII(S)	100	100	58531	58792	1	262
18ZQJYD03	19	S.typhimurium	C99_pilon	IncFIB(S)_1__FN432031	all	IncFIB(S)	100	100	6976	7618	1	643
18ZQJYD03	19	S.typhimurium	C137_pilon	IncFII(S)_1__CP000858	all	IncFII(S)	100	100	58525	58786	1	262
18ZQJYD04	19	S.typhimurium	C91_pilon	IncFIB(S)_1__FN432031	all	IncFIB(S)	100	100	6976	7618	1	643
18ZQJYD04	19	S.typhimurium	C127_pilon	IncFII(S)_1__CP000858	all	IncFII(S)	100	100	58531	58792	1	262
19ZQSCR10	469	S.rissen	Contig45	Col(pHAD28)_1__KU674895	all	Col(pHAD28)	93.13	100	1162	1292	131	1
19ZQSCR10	469	S.rissen	Contig50	Col156_1__NC_009781	all	Col156	94.805	100	1017	1170	154	1
20ZQSQR12	11	S.enteritidis	Contig26	IncFII(S)_1__CP000858	all	IncFII(S)	100	100	3765	4026	262	1
20ZQSQR12	11	S.enteritidis	Contig26	IncFIB(S)_1__FN432031	all	IncFIB(S)	98.911	100	48018	48660	1	643
20ZQSQR12	11	S.enteritidis	Contig33	ColRNAI_1__DQ298019	all	ColRNAI	90.076	100	1730	1860	130	1
20ZQSQR16	13	Other	Contig30	IncFII(p96A)_1__JQ418521	all	IncFII(p96A)	99.813	100	9399	9932	1	534
20ZQSQR26	33	Other	Contig23	IncL_1__JN626286	all	IncL	95.195	100	41732	42395	661	1
20ZQSQR26	33	Other	Contig31	ColpVC_1__JX133088	all	ColpVC	98.446	100	1627	1819	193	1
20ZQSQR26	33	Other	Contig33	Col156_1__NC_009781	all	Col156	94.805	100	3428	3581	154	1
20ZQSQR28	11	S.enteritidis	C61_pilon	IncFIB(S)_1__FN432031	all	IncFIB(S)	98.911	100	9708	10350	643	1
20ZQSQR28	11	S.enteritidis	C61_pilon	IncFII(S)_1__CP000858	all	IncFII(S)	100	100	54342	54603	1	262
22ZQSRW46	14	Other	C43_pilon	Col(pHAD28)_1__KU674895	all	Col(pHAD28)	91.603	100	3124	3254	1	131
23ZQTCR01	469	S.rissen	Contig59	Col(pHAD28)_1__KU674895	all	Col(pHAD28)	93.13	100	4568	4698	131	1
23ZQXJS002	4	Other	Contig32	IncHI2A_1__BX664015	all	IncHI2A	99.524	100	11736	12365	630	1
23ZQXJS002	4	Other	Contig32	IncHI2_1__BX664015	all	IncHI2	100	100	30349	30675	1	327
23ZQXJS002	4	Other	Contig47	IncQ2_1__FJ696404	all	IncQ2	98.889	100	2852	3301	1	450
23ZQXYZ07	469	S.rissen	Contig51	Col(pHAD28)_1__KU674895	all	Col(pHAD28)	93.13	100	4128	4258	1	131

## Sheet: Plasmids Distribution  
Match_ID	I 1,4,[5],12:i:-	S.rissen	S.typhimurium	S.corvallis	S.derby	S.enteritidis	S.goldcoast	S.kentucky	S.london	S.braenderup	Other
Col(BS512)	8	0	1	0	0	0	0	0	1	0	0
Col(pHAD28)	19	16	0	5	4	2	0	3	4	4	3
Col156	5	2	0	0	0	4	0	2	0	0	3
Col440I	3	2	1	5	0	0	0	0	0	0	0
Col440II	4	0	1	0	0	0	0	0	0	0	1
ColpVC	0	0	0	0	0	6	0	0	1	2	1
ColRNAI	3	0	0	0	1	12	0	0	0	0	2
IncB/O/K/Z	1	0	0	0	0	0	0	0	0	0	0
IncC	9	0	3	0	0	0	0	0	0	0	0
IncFIA(HI1)	3	0	0	0	0	0	0	0	0	0	2
IncFIA(pBK30683)	5	0	0	0	0	0	0	0	0	0	0
IncFIB(AP001918)	2	0	0	0	0	0	0	0	0	0	0
IncFIB(K)	0	0	0	0	0	0	0	0	8	0	3
IncFIB(S)	0	0	16	0	0	55	0	0	0	0	0
IncFIC(FII)	1	0	0	0	0	0	0	0	0	0	0
IncFII(p96A)	0	0	0	0	0	0	0	0	0	0	2
IncFII(pCTU2)	0	0	0	0	0	0	0	0	0	0	1
IncFII(pHN7A8)	0	0	0	0	0	2	0	0	0	0	0
IncFII(S)	0	0	15	0	0	54	0	0	0	0	0
IncFII	1	0	0	0	0	0	0	0	0	0	0
IncHI1A	3	0	0	0	0	0	0	0	0	0	1
IncHI1B(R27)	3	0	0	0	0	0	0	0	0	0	1
IncHI2	42	0	6	0	0	0	1	0	0	0	4
IncHI2A	42	0	4	0	0	0	1	0	0	0	4
IncI1-I(Alpha)	8	2	11	0	0	3	0	1	0	0	1
IncI2(Delta)	1	0	0	0	0	0	0	0	0	0	0
IncL	0	0	0	0	0	0	0	0	0	0	1
IncN	1	1	0	0	0	0	0	0	0	0	0
IncQ1	6	0	2	0	1	0	4	0	2	0	1
IncQ2	0	0	0	0	0	0	0	0	0	0	1
IncR	5	0	0	0	0	0	0	0	1	0	0
IncX1	7	0	0	0	0	5	0	0	0	0	1
IncX1	0	0	0	0	0	33	0	0	0	0	0
IncX4	0	0	0	0	0	0	0	0	1	0	0
IncY	8	0	0	0	0	0	0	0	1	0	0
p0111	33	0	0	0	0	0	2	0	0	0	0
pESA2	0	0	0	0	0	0	0	0	0	0	1
pKPC-CAV1321	0	0	0	0	0	1	0	0	0	0	2
pSL483	0	0	0	0	0	0	0	0	0	0	1

## Sheet: Statistics for Distributions
Plasmid replicons statistics
Inc Match	Amount
Col(BS512)	10
Col(pHAD28)	60
Col156	16
Col440I	11
Col440II	6
ColpVC	10
ColRNAI	18
IncB/O/K/Z	1
IncC_1	12
IncFIA(HI1)	5
IncFIA(pBK30683)	5
IncFIB(AP001918)	2
IncFIB(K)	11
IncFIB(S)	71
IncFIC(FII)	1
IncFII	1
IncFII(p96A)	2
IncFII(pCTU2)	1
IncFII(pHN7A8)	2
IncFII(S)	69
IncHI1A	4
IncHI1B(R27)	4
IncHI2	53
IncHI2A	51
IncI1-I(Alpha)	26
IncI2(Delta)	1
IncL	1
IncN	2
IncQ1	16
IncQ2	1
IncR	6
IncX1	46
IncX4	1
IncY	9
p0111	35
pESA2	1
pKPC-CAV1321	3
pSL483	1
In total	575

## Sheet: Links of ARGs to plasmids
Plasmid	Resistance Gene
	AAC(3)-IId	AAC(3)-IIe	AAC(3)-IIg	AAC(3)-IVa	AAC(6')-Ib-cr6	AAC(6')-IIc	aadA	aadA16	aadA2	aadA22	APH(3')-Ia	APH(3'')-Ib	APH(4)-Ia	APH(6)-Id	arr-2	arr-3	catB3	cmlA1	cmlA5	CMY-2	CTX-M-14	CTX-M-27	CTX-M-55	CTX-M-64	CTX-M-65	dfrA12	dfrA14	dfrA27	DHA-1	EreA2	floR	FosA3	LAP-2	linG	lnuG	mphA	Mrx	NDM-5	oqxA	oqxB	OXA-1	OXA-10	qacEdelta1	qacL	QnrA1	QnrB4	QnrS1	QnrS2	sul1
IncC	0	0	0	0	0	0	0	0	0	0	0	1	0	1	0	0	0	0	0	0	0	0	0	0	0	0	0	0	0	0	1	0	0	0	0	1	1	0	0	0	0	0	0	0	0	0	1	0	0
IncFIA(HI1)/IncHI1A/IncHI1B(R27)	0	0	0	0	0	0	0	0	0	0	0	0	0	0	0	0	0	0	0	0	0	0	0	0	0	0	0	0	0	0	2	0	0	0	2	0	0	0	0	0	0	0	0	0	0	0	2	0	0
IncFIB(AP001918)/IncFII	0	0	0	0	0	0	0	0	0	0	0	0	0	0	0	0	0	0	0	0	0	1	0	0	0	0	0	0	0	0	0	0	0	0	0	0	0	0	0	0	0	0	0	0	0	0	0	0	0
IncFIB(K)	0	0	0	0	1	0	0	1	0	0	0	0	0	0	0	1	0	0	0	0	0	0	0	0	0	0	0	1	0	0	0	0	0	0	0	1	1	0	0	0	0	0	1	0	0	0	0	0	1
IncFII(S)/IncFIB(S)	0	0	0	0	0	0	0	0	0	0	0	0	0	0	0	0	0	0	0	0	0	0	0	0	0	0	0	0	0	0	0	0	0	0	0	0	0	0	1	1	0	0	0	0	0	0	0	2	0
IncHI2	0	0	0	1	0	0	1	0	1	0	0	0	1	0	0	0	0	1	0	0	1	0	0	0	0	0	0	0	0	0	1	1	0	0	0	0	0	0	0	1	0	0	0	1	0	0	0	0	0
IncHI2/IncHI2A	3	0	0	8	6	0	11	2	8	5	10	2	8	6	7	8	6	7	4	0	1	0	4	2	3	4	7	2	0	0	15	0	4	5	0	3	5	2	3	2	6	4	8	7	1	0	9	1	10
IncHI2A/IncHI2/IncN	0	0	1	0	1	1	0	1	0	1	1	1	0	1	0	1	0	0	0	0	0	0	0	0	0	0	0	1	1	1	1	0	0	1	0	0	0	0	0	0	0	0	2	0	0	1	0	0	1
IncI1-I(Alpha)	1	0	0	0	0	0	0	0	0	0	0	1	0	1	0	0	0	0	0	0	3	0	0	0	0	0	1	0	0	0	1	0	0	0	0	0	0	0	0	0	0	0	0	0	0	0	0	0	0
IncX1	0	0	0	0	0	0	0	0	0	0	1	2	0	2	0	0	0	0	0	0	0	0	0	0	0	0	1	0	0	0	1	0	0	0	0	0	0	0	0	0	0	0	0	0	0	0	1	0	0
IncX4	0	0	0	0	0	0	0	0	0	0	0	0	0	0	0	0	0	0	0	1	0	0	0	0	0	0	0	0	0	0	0	0	0	0	0	0	0	0	0	0	0	0	0	0	0	0	0	0	0
p0111	0	0	0	0	0	0	0	0	0	0	0	3	0	3	0	0	0	0	0	0	0	0	0	0	0	0	3	0	0	0	3	0	0	0	0	0	0	0	0	0	0	0	0	0	0	0	2	0	0
pKPC-CAV1321	0	1	0	0	1	0	0	0	0	0	0	0	0	0	0	1	1	0	0	0	0	0	0	0	0	0	0	0	0	0	0	0	0	0	0	0	0	0	0	0	1	0	1	0	0	0	0	0	1
[truncated: 9 more columns]
