# Supplementary material for: Molecular epidemiological and genetic variability of Salmonella isolates from the tropical mountainous region of southern China (2017–2024)
Source: Microbiol Spectr. 2026 Mar 2;14(4):e02676-25. doi: 10.1128/spectrum.02676-25 (PMC13055264; doi:10.1128/spectrum.02676-25)
Supplement: File S5 — Virulence gene predictions and presence in each isolate. [file spectrum.02676-25-s0005.xls]

## Sheet: List of Virulence Genes Carried
Virulence gene predictions and their presence in each isolate
Sample Name	Genes
	acrA	acrB	allB	avrA	bapA	cdtB	csgA	csgB	csgC	csgD	csgE	csgF	csgG	east1	entA	entB	entE	entS	espO1-1	fepA	fepC	fepD	fepG	fimA	fimC	fimD	fimF	fimH	fimI	fimW	fimY	fimZ	fur	fyuA/psn	galF	gndA	gogB	gtgE	hcp/tssD	hcp2/tssD2	hilA	hilC	hilD	iacP	iagB	ibeC	invA	invB	invC/sctN
17HJLDC03	-	+	+	+	+	-	+	+	+	+	+	+	+	-	-	+	-	-	+	-	+	-	+	+	+	+	+	+	+	+	+	+	+	-	+	+	-	-	-	-	+	+	+	+	+	+	+	+	+
17SAL001	-	+	+	+	+	-	+	+	+	+	+	+	+	-	+	+	-	-	+	-	-	-	+	+	+	+	+	+	+	+	+	+	+	-	+	+	-	+	-	-	+	+	+	+	+	+	+	+	+
17SAL002	-	+	+	+	+	-	+	+	+	+	+	+	+	-	+	+	-	-	+	-	-	-	+	+	+	+	+	+	+	+	+	+	+	-	+	+	-	+	-	-	+	+	+	+	+	+	+	+	+
17SAL003	-	+	+	+	+	-	+	+	+	+	+	+	+	-	+	+	-	-	+	-	-	-	+	+	+	+	+	+	+	+	+	+	+	-	+	+	-	+	-	-	+	+	+	+	+	+	+	+	+
17SAL004	-	+	+	+	+	-	+	+	+	+	+	+	+	-	+	+	-	-	+	-	-	-	+	+	+	+	+	+	+	+	+	+	+	-	+	+	-	+	-	-	+	+	+	+	+	+	+	+	+
17SAL005	-	+	+	+	+	-	+	+	+	+	+	+	+	-	+	+	-	-	+	-	-	-	+	+	+	+	+	+	+	+	+	+	+	-	+	+	-	+	-	-	+	+	+	+	+	+	+	+	+
17SAL011	-	+	+	+	-	-	+	+	+	+	+	+	+	-	+	+	-	-	+	-	+	-	-	+	+	+	+	+	+	+	+	+	+	-	+	+	-	+	-	-	+	+	+	+	+	+	+	+	+
17SAL013	-	+	+	+	+	-	+	+	+	+	+	+	+	-	+	+	-	-	+	-	+	-	+	+	+	+	+	+	+	+	+	+	+	-	+	+	+	-	-	-	+	+	+	+	+	+	+	+	+
17SAL016	-	-	+	+	-	+	+	+	+	+	+	+	+	-	+	+	-	-	+	-	-	-	-	-	+	-	-	-	+	+	-	-	-	-	-	-	+	+	-	-	+	-	+	-	-	-	-	+	-
17SAL019	-	+	+	+	+	-	+	+	+	+	+	+	+	-	+	+	-	-	+	-	+	-	+	+	+	+	+	+	+	+	+	+	+	-	+	+	+	+	-	-	+	+	+	+	+	+	+	+	+
17SAL020	-	+	+	-	-	+	+	+	+	+	+	+	+	-	+	+	-	-	-	-	+	-	+	+	+	+	+	+	+	+	+	+	+	-	-	+	-	-	-	-	+	+	+	+	+	+	+	+	+
17SAL021	-	+	+	-	-	+	+	+	+	+	+	+	+	-	+	+	-	-	-	-	+	-	+	+	+	+	+	+	+	+	+	+	+	-	-	+	-	-	-	-	+	+	+	+	+	+	+	+	+
17T000A5	-	+	+	+	+	-	+	+	+	+	+	+	+	+	-	+	-	-	+	-	+	-	+	+	+	+	+	+	+	+	+	+	+	-	+	+	-	+	-	-	+	+	+	+	+	+	+	+	+
18GDIMC05	-	+	+	+	+	-	+	+	+	+	+	+	+	-	+	+	-	-	+	-	+	-	+	+	+	+	+	+	+	+	+	+	+	-	+	+	+	+	-	-	+	+	+	+	+	+	+	+	+
18SAL001	-	+	+	+	+	-	+	+	+	+	+	+	+	-	+	+	-	-	+	-	-	-	+	+	+	+	+	+	+	+	+	+	+	-	+	+	-	+	-	-	+	+	+	+	+	+	+	+	+
18SAL002	-	+	+	+	+	-	+	+	+	+	+	+	+	-	+	+	-	-	+	-	+	-	+	+	+	+	+	+	+	+	+	+	+	-	+	+	-	-	-	-	+	+	+	+	+	+	+	+	+
18SAL003	-	+	+	+	+	-	+	+	+	+	+	+	+	+	-	+	-	-	+	-	+	-	+	+	+	+	+	+	+	+	+	+	+	-	+	+	-	+	-	-	+	+	+	+	+	+	+	+	+
18SAL006	-	+	+	+	+	-	+	+	+	+	+	+	+	-	+	+	-	-	+	-	+	-	+	+	+	+	+	+	+	+	+	+	+	-	+	+	+	+	-	-	+	+	+	+	+	+	+	+	+
18SAL007	-	+	+	+	-	-	+	+	+	+	+	+	+	-	+	+	-	-	+	-	+	-	-	+	+	+	+	+	+	+	+	+	+	-	+	+	+	+	-	-	+	+	+	+	+	+	+	+	+
18SAL010	-	+	+	+	-	-	+	+	+	+	+	+	+	-	+	+	-	-	+	-	-	-	-	+	+	+	+	+	+	+	+	+	+	-	+	+	-	+	-	-	+	+	+	+	+	+	+	+	+
18SAL012	-	+	+	+	-	-	+	+	+	+	+	+	+	-	+	+	-	-	+	-	+	-	-	+	+	+	+	+	+	+	+	+	+	-	+	+	+	+	-	-	+	+	+	+	+	+	+	+	+
18SAL013	-	+	+	+	-	-	+	+	+	+	+	+	+	-	-	+	-	-	+	-	+	-	-	+	+	+	+	+	+	+	+	+	+	-	+	+	-	-	-	-	+	+	+	+	+	+	+	+	+
18SAL014	-	+	+	+	-	-	+	+	+	+	+	+	+	-	-	+	-	-	+	-	+	-	-	+	+	+	+	+	+	+	+	+	+	-	+	+	-	-	-	-	+	+	+	+	+	+	+	+	+
18SAL019	-	+	+	+	+	-	+	+	+	+	+	+	+	-	+	+	-	-	+	-	+	-	+	+	+	+	+	+	+	+	+	+	+	-	+	+	+	+	-	-	+	+	+	+	+	+	+	+	+
18SAL021	-	+	+	+	-	-	+	+	+	+	+	+	+	-	+	+	-	-	+	-	+	-	-	+	+	+	+	+	+	+	+	+	+	-	+	+	+	+	-	-	+	+	+	+	+	+	+	+	+
18SAL022	-	+	+	+	+	-	+	+	+	+	+	+	+	-	+	+	-	-	+	-	+	-	+	+	+	+	+	+	+	+	+	+	+	-	+	+	+	+	-	-	+	+	+	+	+	+	+	+	+
18ZQJYD01	-	+	+	+	+	-	+	+	+	+	+	+	+	-	+	+	-	-	+	-	+	-	+	+	+	+	+	+	+	+	+	+	+	-	+	+	+	+	-	-	+	+	+	+	+	+	+	+	+
18ZQJYD03	-	+	+	+	+	-	+	+	+	+	+	+	+	-	+	+	-	-	+	-	+	-	+	+	+	+	+	+	+	+	+	+	+	-	+	+	+	+	-	-	+	+	+	+	+	+	+	+	+
18ZQJYD04	-	+	+	+	+	-	+	+	+	+	+	+	+	-	+	+	-	-	+	-	+	-	+	+	+	+	+	+	+	+	+	+	+	-	+	+	+	+	-	-	+	+	+	+	+	+	+	+	+
19SAL001	-	+	+	+	+	-	+	+	+	+	+	+	+	-	+	+	-	-	+	-	+	-	+	+	+	+	+	+	+	+	+	+	+	-	+	+	+	+	-	-	+	+	+	+	+	+	+	+	+
19SAL002	-	+	+	+	+	-	+	+	+	+	+	+	+	-	+	+	-	-	+	-	+	-	+	+	+	+	+	+	+	+	+	+	+	-	+	+	+	+	-	-	+	+	+	+	+	+	+	+	+
19SAL003	-	+	+	+	+	-	+	+	+	+	+	+	+	-	+	+	-	-	+	-	-	-	+	+	+	+	+	+	+	+	+	+	+	-	+	+	-	+	-	-	+	+	+	+	+	+	+	+	+
19SAL004	-	+	+	+	+	-	+	+	+	+	+	+	+	-	+	+	-	-	+	-	+	-	+	+	+	+	+	+	+	+	+	+	+	-	+	+	-	+	-	-	+	+	+	+	+	+	+	+	+
19SAL005	-	+	+	+	+	-	+	+	+	+	+	+	+	-	+	+	-	-	+	-	-	-	+	+	+	+	+	+	+	+	+	+	+	-	+	+	-	+	-	-	+	+	+	+	+	+	+	+	+
19SAL006	-	+	+	+	+	-	+	+	+	+	+	+	+	-	+	+	-	-	+	-	+	-	+	+	+	+	+	+	+	+	+	+	+	-	+	+	-	-	-	-	+	+	+	+	+	+	+	+	+
19SAL017	-	+	+	+	+	-	+	+	+	+	+	+	+	-	+	+	-	-	+	-	+	-	+	+	+	+	+	+	+	+	+	+	+	-	+	+	-	-	-	-	+	+	+	+	+	+	+	+	+
19SAL018	-	+	+	+	+	-	+	+	+	+	+	+	+	-	+	+	-	-	+	-	+	-	+	+	+	+	+	+	+	+	+	+	+	-	+	+	+	+	-	-	+	+	+	+	+	+	+	+	+
19SAL025	-	+	+	+	+	-	+	+	+	+	+	+	+	-	+	+	-	-	+	-	-	-	+	+	+	+	+	+	+	+	+	+	+	-	+	+	-	-	-	-	+	+	+	+	+	+	+	+	+
19SAL026	-	+	+	+	+	-	+	+	+	+	+	+	+	-	+	+	-	-	+	-	+	-	+	+	+	+	+	+	+	+	+	+	+	-	+	+	-	-	-	-	+	+	+	+	+	+	+	+	+
19T000B1	-	+	+	+	-	-	+	+	+	+	+	+	+	-	+	+	-	-	+	-	-	-	-	+	+	+	+	+	+	+	+	+	+	-	+	+	-	+	-	-	+	+	+	+	+	+	+	+	+
19T000B6	-	+	+	+	-	-	+	+	+	+	+	+	+	-	-	-	-	-	+	-	-	-	-	+	+	-	+	+	+	+	+	+	+	-	+	+	-	-	-	-	+	+	-	+	+	+	+	+	-
19T001B1	-	+	+	+	+	-	+	+	+	+	+	+	+	-	+	+	-	-	+	-	-	-	+	+	+	+	+	+	+	+	+	+	+	-	+	+	-	+	-	-	+	+	+	+	+	+	+	+	+
19T001B6	-	+	+	+	+	-	+	+	+	+	+	+	+	-	-	+	-	-	+	-	+	-	+	+	+	+	+	+	+	+	+	+	+	-	+	+	-	-	-	-	+	+	-	+	+	+	+	+	+
19ZQSCR10	-	+	+	+	+	-	+	+	+	+	+	+	+	-	+	+	-	-	+	-	+	-	+	+	+	+	+	+	+	+	+	+	+	-	+	+	-	-	-	-	+	+	+	+	+	+	+	+	+
19ZQSQR01	-	+	+	+	+	-	+	+	+	+	+	+	+	-	+	+	-	-	+	-	+	-	+	+	+	+	+	+	+	+	+	+	+	-	+	+	-	-	-	-	+	+	+	+	+	+	+	+	+
20SAL002	-	+	+	+	+	-	+	+	+	+	+	+	+	-	+	+	-	-	+	-	-	-	+	+	+	+	+	+	+	+	+	+	+	-	+	+	-	+	-	-	+	+	+	+	+	+	+	+	+
20SAL003	-	+	+	+	+	-	+	+	+	+	+	+	+	-	+	+	-	-	+	-	-	-	+	+	+	+	+	+	+	+	+	+	+	-	+	+	-	+	-	-	+	+	+	+	+	+	+	+	+
20SAL004	-	+	+	+	+	-	+	+	+	+	+	+	+	-	+	+	-	-	+	-	-	-	+	+	+	+	+	+	+	+	+	+	+	-	+	+	-	+	-	-	+	+	+	+	+	+	+	+	+
20SAL005	-	+	+	+	+	-	+	+	+	+	+	+	+	-	+	+	-	-	+	-	-	-	+	+	+	+	+	+	+	+	+	+	+	-	+	+	-	+	-	-	+	+	+	+	+	+	+	+	+
20SAL007	-	+	+	+	+	-	+	+	+	+	+	+	+	-	+	+	-	-	+	-	-	-	+	+	+	+	+	+	+	+	+	+	+	-	+	+	-	+	-	-	+	+	+	+	+	+	+	+	+
20SAL008	-	+	+	+	+	-	+	+	+	+	+	+	+	-	+	+	-	-	+	-	-	-	+	+	+	+	+	+	+	+	+	+	+	-	+	+	-	+	-	-	+	+	+	+	+	+	+	+	+
20SAL009	-	+	+	+	+	-	+	+	+	+	+	+	+	-	+	+	-	-	+	-	+	-	+	+	+	+	+	+	+	+	+	+	+	-	+	+	-	+	-	-	+	+	+	+	+	+	+	+	+
20SAL010	-	+	+	+	+	-	+	+	+	+	+	+	+	-	+	+	-	-	+	-	-	-	+	+	+	+	+	+	+	+	+	+	+	-	+	+	-	+	-	-	+	+	+	+	+	+	+	+	+
20SAL011	-	+	+	+	+	-	+	+	+	+	+	+	+	-	-	+	-	-	+	-	+	-	+	+	+	+	+	+	+	+	+	+	+	-	+	+	-	-	-	-	+	+	+	+	+	+	+	+	+
20SAL014	-	+	+	+	+	-	+	+	+	+	+	+	+	-	+	+	-	-	+	-	-	-	+	+	+	+	+	+	+	+	+	+	+	-	+	+	-	+	-	-	+	+	+	+	+	+	+	+	+
20SAL015	-	+	+	+	+	-	+	+	+	+	+	+	+	-	+	+	-	-	+	-	+	-	+	+	+	+	+	+	+	+	+	+	+	-	+	+	-	-	-	-	+	+	+	+	+	+	+	+	+
20SAL017	-	+	+	+	+	-	+	+	+	+	+	+	+	-	+	+	-	-	+	-	+	-	+	+	+	+	+	+	+	+	+	+	+	-	+	+	-	+	-	-	+	+	+	+	+	+	+	+	+
20SAL018	-	+	+	+	+	-	+	+	+	+	+	+	+	-	+	+	-	-	+	-	+	-	+	+	+	+	+	+	+	+	+	+	+	-	+	+	-	+	-	-	+	+	+	+	+	+	+	+	+
20SAL020	-	+	+	+	+	-	+	+	+	+	+	+	+	-	+	+	-	-	+	-	+	-	+	+	+	+	+	+	+	+	+	+	+	-	+	+	+	+	-	-	+	+	+	+	+	+	+	+	+
20SAL022	-	+	+	+	+	-	+	+	+	+	+	+	+	-	+	+	-	-	+	-	+	-	+	+	+	+	+	+	+	+	+	+	+	-	+	+	+	+	-	-	+	+	+	+	+	+	+	+	+
20SAL024	-	+	+	+	+	-	+	+	+	+	+	+	+	-	+	+	-	-	+	-	+	-	+	+	+	+	+	+	+	+	+	+	+	-	+	+	+	+	-	-	+	+	+	+	+	+	+	+	+
20SAL028	-	+	+	+	+	-	+	+	+	+	+	+	+	-	+	+	-	-	+	-	+	-	+	+	+	+	+	+	+	+	+	+	+	-	+	+	-	+	-	-	+	+	+	+	+	+	+	+	+
20SAL029	-	+	+	+	+	-	+	+	+	+	+	+	+	-	+	+	-	-	+	-	+	-	+	+	+	+	+	+	+	+	+	+	+	-	+	+	+	+	-	-	+	+	+	+	+	+	+	+	+
20SAL031	-	+	+	+	+	-	+	+	+	+	+	+	+	-	+	+	-	-	+	-	+	-	+	+	+	+	+	+	+	+	+	+	+	-	+	+	-	+	-	-	+	+	+	+	+	+	+	+	+
20SAL032	-	+	+	+	+	-	+	+	+	+	+	+	+	-	+	+	-	-	+	-	+	-	+	+	+	+	+	+	+	+	+	+	+	-	+	+	-	+	-	-	+	+	+	+	+	+	+	+	+
20SAL033	-	+	+	+	+	-	+	+	+	+	+	+	+	-	+	+	-	-	+	-	+	-	+	+	+	+	+	+	+	+	+	+	+	-	+	+	+	+	-	-	+	+	+	+	+	+	+	+	+
20T0021	-	+	+	+	+	-	+	+	+	+	+	+	+	-	+	+	-	-	+	-	+	-	+	+	+	+	+	+	+	+	+	+	+	-	+	+	+	+	-	-	+	+	+	+	+	+	+	+	+
20ZQSQR12	-	+	+	+	+	-	+	+	+	+	+	+	+	-	+	+	-	-	+	-	-	-	+	+	+	+	+	+	+	+	+	+	+	-	+	+	-	+	-	-	+	+	+	+	+	+	+	+	+
20ZQSQR16	-	+	+	+	+	-	+	+	+	+	+	+	+	-	+	+	-	-	+	-	+	-	+	+	+	+	+	+	+	+	+	+	+	-	+	+	-	-	-	+	+	+	+	+	+	+	+	+	+
20ZQSQR26	-	+	+	+	+	-	+	+	+	+	+	+	+	-	+	+	-	-	+	-	+	-	+	+	+	+	+	+	+	+	+	+	+	-	+	+	-	-	-	-	+	+	+	+	+	+	+	+	+
20ZQSQR28	-	+	+	+	+	-	+	+	+	+	+	+	+	-	+	+	-	-	+	-	-	-	+	+	+	+	+	+	+	+	+	+	+	-	+	+	-	+	-	-	+	+	+	+	+	+	+	+	+
20ZQSRP08	-	+	+	+	+	-	+	+	+	+	+	+	+	-	+	+	-	-	+	-	+	-	+	+	+	+	+	+	+	+	+	+	+	-	+	+	-	-	-	+	-	+	-	-	-	+	+	+	+
21SAL001	-	+	+	+	+	-	+	+	+	-	+	+	+	-	+	+	-	-	+	-	+	-	+	+	+	+	+	+	+	+	+	+	+	-	+	+	+	+	-	-	+	+	+	+	+	+	+	+	+
21SAL003	-	+	+	+	+	-	+	+	+	+	+	+	+	-	+	+	-	-	+	-	-	-	+	+	+	+	+	+	+	+	+	+	+	-	+	+	-	+	-	-	+	+	+	+	+	+	+	+	+
21SAL004	-	+	+	+	+	-	+	+	+	+	+	+	+	-	+	+	-	-	+	-	+	-	+	+	+	+	+	+	+	+	+	+	+	-	+	+	+	+	-	-	+	+	+	+	+	+	+	+	+
21SAL005	-	+	+	+	+	-	+	+	+	+	+	+	+	-	+	+	-	-	+	-	-	-	+	+	+	+	+	+	+	+	+	+	+	-	+	+	-	+	-	-	+	+	+	+	+	+	+	+	+
21SAL006	-	+	+	+	+	-	+	+	+	+	+	+	+	-	+	+	-	-	+	-	+	-	+	+	+	+	+	+	+	+	+	+	+	-	+	+	-	+	-	-	+	+	+	+	+	+	+	+	+
21SAL007	-	+	+	+	+	-	+	+	+	+	+	+	+	-	+	+	-	-	+	-	+	-	+	+	+	+	+	+	+	+	+	+	+	-	+	+	+	+	-	-	+	+	+	+	+	+	+	+	+
21SAL008	-	+	+	+	+	-	+	+	+	+	+	+	+	-	+	+	-	-	+	-	+	-	+	+	+	+	+	+	+	+	+	+	+	-	+	+	+	+	-	-	+	+	+	+	+	+	+	+	+
21SAL009	-	+	+	+	+	-	+	+	+	+	+	+	+	-	+	+	-	-	+	-	+	-	+	+	+	+	+	+	+	+	+	+	+	-	+	+	+	+	-	-	+	+	+	+	+	+	+	+	+
21SAL010	-	+	+	+	+	-	+	+	+	+	+	+	+	-	+	+	-	-	+	-	-	-	+	+	+	+	+	+	+	+	+	+	+	-	+	+	-	+	-	-	+	+	+	+	+	+	+	+	+
21SAL011	-	+	+	+	+	-	+	+	+	+	+	+	+	-	+	+	-	-	+	-	+	-	+	+	+	+	+	+	+	+	+	+	+	-	+	+	+	+	-	-	+	+	+	+	+	+	+	+	+
21SAL012	-	+	+	+	+	-	+	+	+	+	+	+	+	-	+	+	-	-	+	-	+	-	+	+	+	+	+	+	+	+	+	+	+	-	+	+	+	+	-	-	+	+	+	+	+	+	+	+	+
21SAL013	-	+	+	+	+	-	+	+	+	+	+	+	+	-	+	+	-	-	+	-	-	-	+	+	+	+	+	+	+	+	+	+	+	-	+	+	-	+	-	-	+	+	+	+	+	+	+	+	+
21SAL014	-	+	+	+	+	-	+	+	+	+	+	+	+	-	+	+	-	-	+	-	+	-	+	+	+	+	+	+	+	+	+	+	+	-	+	+	-	+	-	-	+	+	+	+	+	+	+	+	+
21SAL015	-	+	+	+	+	-	+	+	+	+	+	+	+	-	+	+	-	-	+	-	+	-	+	+	+	+	+	+	+	+	+	+	+	-	+	+	+	+	-	-	+	+	+	+	+	+	+	+	+
21SAL016	-	+	+	+	+	-	+	+	+	+	+	+	+	-	+	+	-	-	+	-	+	-	+	+	+	+	+	+	+	+	+	+	+	-	+	+	-	+	-	-	+	+	+	+	+	+	+	+	+
21SAL017	-	+	+	+	+	-	+	+	+	+	+	+	+	-	+	+	-	-	+	-	+	-	+	+	+	+	+	+	+	+	+	+	+	-	+	+	+	+	-	-	+	+	+	+	+	+	+	+	+
21SAL018	-	+	+	+	+	-	+	+	+	+	+	+	+	-	+	+	-	-	+	-	+	-	+	+	+	+	+	+	+	+	+	+	+	-	+	+	+	+	-	-	+	+	+	+	+	+	+	+	+
21SAL019	-	+	+	+	+	-	+	+	+	+	+	+	+	-	+	+	-	-	+	-	+	-	+	+	+	+	+	+	+	+	+	+	+	-	+	+	+	-	-	-	+	+	+	+	+	+	+	+	+
21SAL020	-	+	+	+	+	-	+	+	+	+	+	+	+	-	+	+	-	-	+	-	+	-	+	+	+	+	+	+	+	+	+	+	+	-	+	+	+	+	-	-	+	+	+	+	+	+	+	+	+
21SAL021	-	+	+	+	+	-	+	+	+	+	+	+	+	-	+	+	-	-	+	-	+	-	+	+	+	+	+	+	+	+	+	+	+	-	+	+	+	+	-	-	+	+	+	+	+	+	+	+	+
21SAL022	-	+	+	+	+	-	+	+	+	+	+	+	+	-	+	+	-	-	+	-	+	-	+	+	+	+	+	+	+	+	+	+	+	-	+	+	-	+	-	-	+	+	+	+	+	+	+	+	+
21SAL023	-	+	+	+	+	-	+	+	+	+	+	+	+	-	+	+	-	-	+	-	+	-	+	+	+	+	+	+	+	+	+	+	+	-	+	+	+	+	-	-	+	+	+	+	+	+	+	+	+
21SAL025	-	+	+	+	+	-	+	+	+	+	+	+	+	-	+	+	-	-	+	-	+	-	+	+	+	+	+	+	+	+	+	+	+	-	+	+	+	+	-	-	+	+	+	+	+	+	+	+	+
21SAL026	-	+	+	+	+	-	+	+	+	+	+	+	+	-	+	+	-	-	+	-	+	-	+	+	+	+	+	+	+	+	+	+	+	-	+	+	-	-	-	-	+	+	+	+	+	+	+	+	+
21SAL027	-	+	+	+	+	-	+	+	+	+	+	+	+	-	-	+	-	-	+	-	+	-	+	+	+	+	+	+	+	+	+	+	+	-	+	+	-	-	-	-	+	+	+	+	+	+	+	+	+
21SAL030	-	+	+	+	+	-	+	+	+	+	+	+	+	-	+	+	-	-	+	-	+	-	+	+	+	+	+	+	+	+	+	+	+	-	+	+	+	+	-	-	+	+	+	+	+	+	+	+	+
21SAL031	-	+	+	+	+	-	+	+	+	+	+	+	+	-	+	+	-	-	+	-	+	-	+	+	+	+	+	+	+	+	+	+	+	-	+	+	+	+	-	-	+	+	+	+	+	+	+	+	+
21SAL034	-	+	+	+	+	-	+	+	+	+	+	+	+	-	+	+	-	-	+	-	+	-	+	+	+	+	+	+	+	+	+	+	+	-	+	+	+	+	-	-	+	+	+	+	+	+	+	+	+
21SAL035	-	+	+	+	+	-	+	+	+	+	+	+	+	-	+	+	-	-	+	-	+	-	+	+	+	+	+	+	+	+	+	+	+	-	+	+	-	+	-	-	+	+	+	+	+	+	+	+	+
21SAL036	-	+	+	+	+	-	+	+	+	+	+	+	+	-	+	+	-	-	+	-	+	-	+	+	+	+	+	+	+	+	+	+	+	-	+	+	+	+	-	-	+	+	+	+	+	+	+	+	+
21SAL037	-	+	+	+	+	-	+	+	+	+	+	+	+	-	+	+	-	-	+	-	+	-	+	+	+	+	+	+	+	+	+	+	+	-	+	+	+	+	-	-	+	+	+	+	+	+	+	+	+
21SAL038	-	+	+	+	+	-	+	+	+	+	+	+	+	-	+	+	-	-	+	-	+	-	+	+	+	+	+	+	+	+	+	+	+	-	+	+	-	+	-	-	+	+	+	+	+	+	+	+	+
21SAL043	-	+	+	+	+	-	+	+	+	+	+	+	+	-	+	+	-	-	+	-	-	-	+	+	+	+	+	+	+	+	+	+	+	-	+	+	-	+	-	-	+	+	+	+	+	+	+	+	+
21SAL044	-	+	+	+	+	-	+	+	+	+	+	+	+	-	+	+	-	-	+	-	-	-	+	+	+	+	+	+	+	+	+	+	+	-	+	+	-	+	-	-	+	+	+	+	+	+	+	+	+
21SAL048	-	+	+	+	+	-	+	+	+	+	+	+	+	-	+	+	-	-	+	-	+	-	+	+	+	+	+	+	+	+	+	+	+	-	+	+	+	-	-	-	+	+	+	+	+	+	+	+	+
21SAL049	-	+	+	+	+	-	+	+	+	+	+	+	+	-	+	+	-	-	+	-	+	-	+	+	+	+	+	+	+	+	+	+	+	-	+	+	+	-	-	-	+	+	+	+	+	+	+	+	+
21SAL050	-	+	+	+	+	-	+	+	+	+	+	+	+	-	+	+	-	-	+	-	+	-	+	+	+	+	+	+	+	+	+	+	+	-	+	+	-	+	-	-	+	+	+	+	+	+	+	+	+
21SAL051	-	+	+	+	+	-	+	+	+	+	+	+	+	-	+	+	-	-	+	-	-	-	+	+	+	+	+	+	+	+	+	+	+	-	+	+	-	+	-	-	+	+	+	+	+	+	+	+	+
21SAL052	-	+	+	+	+	-	+	+	+	+	+	+	+	-	+	+	-	-	+	-	+	-	+	+	+	+	+	+	+	+	+	+	+	-	+	+	+	+	-	-	+	+	+	+	+	+	+	+	+
21SAL053	-	+	+	+	+	-	+	+	+	+	+	+	+	-	+	+	-	-	+	-	+	-	+	+	+	+	+	+	+	+	+	+	+	-	+	+	+	+	-	-	+	+	+	+	+	+	+	+	+
21SAL057	-	+	+	+	+	-	+	+	+	+	+	+	+	-	+	+	-	-	+	-	+	-	+	+	+	+	+	+	+	+	+	+	+	-	+	+	-	-	-	-	+	+	+	+	+	+	+	+	+
21SAL062	-	+	+	+	+	-	+	+	+	+	+	+	+	+	-	+	-	-	+	-	+	-	+	+	+	+	+	+	+	+	+	+	+	-	+	+	-	+	-	-	+	+	+	+	+	+	+	+	+
21SAL066	-	+	+	+	+	-	+	+	+	+	+	+	+	-	+	+	-	-	+	-	-	-	+	+	+	+	+	+	+	+	+	+	+	-	+	+	-	+	-	-	+	+	+	+	+	+	+	+	+
21SAL069	-	+	+	+	+	-	+	+	+	+	+	+	+	-	+	+	-	-	+	-	-	-	+	+	+	+	+	+	+	+	+	+	+	-	+	+	-	+	-	-	+	+	+	+	+	+	+	+	+
21SAL078	-	+	+	+	+	-	+	+	+	+	+	+	+	-	+	+	-	-	+	-	+	-	+	+	+	+	+	+	+	+	+	+	+	-	+	+	+	-	-	-	+	+	+	+	+	+	+	+	+
21ZQSRW45	-	+	-	-	+	+	+	+	+	+	+	+	+	-	-	+	-	-	+	-	+	-	+	+	+	+	+	+	+	+	+	+	+	-	+	+	-	-	-	-	+	+	+	+	+	+	+	+	+
22SAL001	-	+	+	+	+	-	+	+	+	+	+	+	+	-	+	+	-	-	+	-	+	-	+	+	+	+	+	+	+	+	+	+	+	-	+	+	-	-	-	-	+	+	+	+	+	+	+	+	+
22SAL002	-	+	+	+	+	-	+	+	+	+	+	+	+	-	+	+	-	-	+	-	+	-	+	+	+	+	+	+	+	+	+	+	+	-	+	+	+	+	-	-	+	+	+	+	+	+	+	+	+
22SAL003	-	+	+	+	+	-	+	+	+	+	+	+	+	-	+	+	-	-	+	-	+	-	+	+	+	+	+	+	+	+	+	+	+	-	+	+	+	+	-	-	+	+	+	+	+	+	+	+	+
22SAL004	-	+	+	+	+	-	+	+	+	+	+	+	+	-	+	+	-	-	+	-	+	-	+	+	+	+	+	+	+	+	+	+	+	-	+	+	+	+	-	-	+	+	+	+	+	+	+	+	+
22SAL005	-	+	+	+	+	-	+	+	+	+	+	+	+	-	+	+	-	-	+	-	+	-	+	+	+	+	+	+	+	+	+	+	+	-	+	+	+	+	-	-	+	+	+	+	+	+	+	+	+
22SAL006	-	+	+	+	+	-	+	+	+	+	+	+	+	-	-	+	-	-	+	-	+	-	+	+	+	+	+	+	+	+	+	+	+	-	+	+	-	+	-	-	+	+	+	+	+	+	+	+	+
22SAL007	-	+	+	+	+	-	+	+	+	+	+	+	+	-	+	+	-	-	+	-	+	-	+	+	+	+	+	+	+	+	+	+	+	-	+	+	+	+	-	-	+	+	+	+	+	+	+	+	+
22SAL008	-	+	+	+	+	-	+	+	+	+	+	+	+	-	+	+	-	-	+	-	-	-	+	+	+	+	+	+	+	+	+	+	+	-	+	+	-	+	-	-	+	+	+	+	+	+	+	+	+
22SAL009	-	+	+	+	+	-	+	+	+	+	+	+	+	-	+	+	-	-	+	-	+	-	+	+	+	+	+	+	+	+	+	+	+	-	+	+	+	+	-	-	+	+	+	+	+	+	+	+	+
22SAL010	-	+	+	-	+	-	+	+	+	+	+	+	+	-	+	+	-	-	+	-	+	-	+	+	+	+	+	+	+	+	+	+	+	-	+	+	-	-	-	-	+	+	+	+	+	+	+	+	+
22SAL011	-	+	+	+	+	-	+	+	+	+	+	+	+	-	+	+	-	-	+	-	+	-	+	+	+	+	+	+	+	+	+	+	+	-	+	+	+	-	-	-	+	+	+	+	+	+	+	+	+
22SAL012	-	+	+	+	+	-	+	+	+	+	+	+	+	-	-	+	-	-	+	-	+	-	+	+	+	+	+	+	+	+	+	+	+	-	+	+	-	-	-	-	+	+	+	+	+	+	+	+	+
22SAL013	-	+	+	+	+	-	+	+	+	+	+	+	+	-	+	+	-	-	+	-	+	-	+	+	+	+	+	+	+	+	+	+	+	-	+	+	-	-	-	-	+	+	+	+	+	+	+	+	+
22SAL014	-	+	-	+	+	+	+	+	+	+	+	+	+	-	+	+	-	-	+	-	+	-	+	+	+	+	+	+	+	+	+	+	+	-	+	+	-	-	-	-	+	+	+	+	+	+	+	+	+
22SAL015	-	+	+	+	+	-	+	+	+	+	+	+	+	-	+	+	-	-	+	-	-	-	+	+	+	+	+	+	+	+	+	+	+	-	+	+	-	+	-	-	+	+	+	+	+	+	+	+	+
22SAL016	-	+	+	+	+	-	+	+	+	+	+	+	+	-	+	+	-	-	+	-	+	-	+	+	+	+	+	+	+	+	+	+	+	-	+	+	+	+	-	-	+	+	+	+	+	+	+	+	+
22SAL017	-	+	+	+	+	-	+	+	+	+	+	+	+	-	+	+	-	-	+	-	+	-	+	+	+	+	+	+	+	+	+	+	+	-	+	+	-	+	-	-	+	+	+	+	+	+	+	+	+
22SAL018	-	+	+	+	+	-	+	+	+	+	+	+	+	-	+	+	-	-	+	-	+	-	+	+	+	+	+	+	+	+	+	+	+	-	+	+	+	+	-	-	+	+	+	+	+	+	+	+	+
22SAL019	-	+	+	+	+	-	+	+	+	+	+	+	+	-	+	+	-	-	+	-	+	-	+	+	+	+	+	+	+	+	+	+	+	-	+	+	+	+	-	-	+	+	+	+	+	+	+	+	+
22SAL020	-	+	+	+	+	-	+	+	+	+	+	+	+	-	+	+	-	-	+	-	+	-	+	+	+	+	+	+	+	+	+	+	+	-	+	+	+	+	-	-	+	+	+	+	+	+	+	+	+
22SAL021	-	+	+	-	+	+	+	+	+	+	+	+	+	-	+	+	-	-	+	-	+	-	+	+	+	+	+	+	+	+	+	+	+	-	+	+	-	-	-	-	+	+	+	+	+	+	+	+	+
22SAL022	-	+	+	+	+	-	+	+	+	+	+	+	+	-	+	+	-	-	+	-	+	-	+	+	+	+	+	+	+	+	+	+	+	-	+	+	+	-	-	-	+	+	+	+	+	+	+	+	+
22SAL023	-	+	+	+	+	-	+	+	+	+	+	+	+	-	+	+	-	-	+	-	-	-	+	+	+	+	+	+	+	+	+	+	+	-	+	+	-	+	-	-	+	+	+	+	+	+	+	+	+
22SAL024	-	+	+	+	+	-	+	+	+	+	+	+	+	-	+	+	-	-	+	-	+	-	+	+	+	+	+	+	+	+	+	+	+	-	+	+	-	-	-	-	+	+	+	+	+	+	+	+	+
22SAL025	-	+	+	+	+	-	+	+	+	+	+	+	+	-	+	+	-	-	+	-	+	-	+	+	+	+	+	+	+	+	+	+	+	-	+	+	-	+	-	-	+	+	+	+	+	+	+	+	+
22SAL026	-	+	+	+	+	-	+	+	+	+	+	+	+	+	-	+	-	-	+	-	+	-	+	+	+	+	+	+	+	+	+	+	+	-	+	+	-	+	-	-	+	+	+	+	+	+	+	+	+
22SAL027	-	+	+	+	+	-	+	+	+	+	+	+	+	-	+	+	-	-	+	-	+	-	+	+	+	+	+	+	+	+	+	+	+	-	+	+	+	+	-	-	+	+	+	+	+	+	+	+	+
22SAL028	-	+	+	+	+	-	+	+	+	+	+	+	+	-	+	+	-	-	+	-	+	-	+	+	+	+	+	+	+	+	+	+	+	-	+	+	+	+	-	-	+	+	+	+	+	+	+	+	+
22SAL029	-	+	+	+	+	-	+	+	+	+	+	+	+	-	+	+	-	-	+	-	+	-	+	+	+	+	+	+	+	+	+	+	+	-	+	+	-	+	-	-	+	+	+	+	+	+	+	+	+
22SAL031	-	+	+	+	+	-	+	+	+	+	+	+	+	-	+	+	-	-	+	-	+	-	+	+	+	+	+	+	+	+	+	+	+	-	+	+	-	-	-	-	+	+	+	+	+	+	+	+	+
22SAL032	-	+	+	+	+	-	+	+	+	+	+	+	+	-	+	+	-	-	+	-	+	-	+	+	+	+	+	+	+	+	+	+	+	-	+	+	+	+	-	-	+	+	+	+	+	+	+	+	+
22SAL033	-	+	+	+	+	-	+	+	+	+	+	+	+	-	+	+	-	-	+	-	+	-	+	+	+	+	+	+	+	+	+	+	+	-	+	+	-	+	-	-	+	+	+	+	+	+	+	+	+
22SAL034	-	+	+	+	+	-	+	+	+	+	+	+	+	-	+	+	-	-	+	-	+	-	+	+	+	+	+	+	+	+	+	+	+	-	+	+	-	-	-	-	+	+	+	+	+	+	+	+	+
22SAL035	-	+	+	+	+	-	+	+	+	+	+	+	+	-	-	+	-	-	+	-	+	-	+	+	+	+	+	+	+	+	+	+	+	-	+	+	-	-	-	-	+	+	+	+	+	+	+	+	+
22SAL039	-	+	+	+	+	-	+	+	+	+	+	+	+	-	+	+	-	-	+	-	+	-	+	+	+	+	+	+	+	+	+	+	+	-	+	+	+	+	-	-	+	+	+	+	+	+	+	+	+
22SAL041	-	+	+	+	+	-	+	+	+	+	+	+	+	-	+	+	-	-	+	-	+	-	+	+	+	+	+	+	+	+	+	+	+	-	+	+	+	+	-	-	+	+	+	+	+	+	+	+	+
22SAL042	-	+	+	+	+	-	+	+	+	+	+	+	+	-	+	+	-	-	+	-	+	-	+	+	+	+	+	+	+	+	+	+	+	-	+	+	+	+	-	-	+	+	+	+	+	+	+	+	+
22SAL044	-	+	+	+	+	-	+	+	+	+	+	+	+	-	+	+	-	-	+	-	+	-	+	+	+	+	+	+	+	+	+	+	+	-	+	+	+	+	-	-	+	+	+	+	+	+	+	+	+
22SAL045	-	+	+	+	+	-	+	+	+	+	+	+	+	-	+	+	-	-	+	-	+	-	+	+	+	+	+	+	+	+	+	+	+	-	+	+	+	+	-	-	+	+	+	+	+	+	+	+	+
22SAL046	-	+	+	+	+	-	+	+	+	+	+	+	+	-	+	+	-	-	+	-	+	-	+	+	+	+	+	+	+	+	+	+	+	-	+	+	+	+	-	-	+	+	+	+	+	+	+	+	+
22SAL049	-	+	+	+	+	-	+	+	+	+	+	+	+	-	+	+	-	-	+	-	+	-	+	+	+	+	+	+	+	+	+	+	+	-	+	+	+	+	-	-	+	+	+	+	+	+	+	+	+
22SAL050	-	+	+	+	+	-	+	+	+	+	+	+	+	-	+	+	-	-	+	-	+	-	+	+	+	+	+	+	+	+	+	+	+	-	+	+	+	+	-	-	+	+	+	+	+	+	+	+	+
22SAL052	-	+	+	+	+	-	+	+	+	+	+	+	+	-	+	+	-	-	+	-	+	-	+	+	+	+	+	+	+	+	+	+	+	-	+	+	-	-	-	-	+	+	+	+	+	+	+	+	+
22SAL053	-	+	+	+	+	-	+	+	+	+	+	+	+	-	+	+	-	-	+	-	+	-	+	+	+	+	+	+	+	+	+	+	+	-	+	+	-	+	-	-	+	+	+	+	+	+	+	+	+
22SAL056	-	+	+	+	+	-	+	+	+	+	+	+	+	-	+	+	-	-	+	-	+	-	+	+	+	+	+	+	+	+	+	+	+	-	+	+	+	+	-	-	+	+	+	+	+	+	+	+	+
22SAL058	-	+	+	+	+	-	+	+	+	+	+	+	+	-	+	+	-	-	+	-	+	-	+	+	+	+	+	+	+	+	+	+	+	-	+	+	+	+	-	-	+	+	+	+	+	+	+	+	+
22SAL059	-	+	+	+	+	-	+	+	+	+	+	+	+	-	+	+	-	-	+	-	+	-	+	+	+	+	+	+	+	+	+	+	+	-	+	+	+	+	-	-	+	+	+	+	+	+	+	+	+
22SAL060	-	+	+	+	+	-	+	+	+	+	+	+	+	-	+	+	-	-	+	-	+	-	+	+	+	+	+	+	+	+	+	+	+	-	+	+	-	-	-	-	+	+	+	+	+	+	+	+	+
22SAL062	-	+	+	+	+	-	+	+	+	+	+	+	+	-	+	+	-	-	+	-	+	-	+	+	+	+	+	+	+	+	+	+	+	-	+	+	-	+	-	-	+	+	+	+	+	+	+	+	+
22SAL064	-	+	+	+	+	-	+	+	+	+	+	+	+	-	+	+	-	-	+	-	-	-	+	+	+	+	+	+	+	+	+	+	+	-	+	+	-	+	-	-	+	+	+	+	+	+	+	+	+
22SAL065	-	+	+	+	+	-	+	+	+	+	+	+	+	-	+	+	-	-	+	-	+	-	+	+	+	+	+	+	+	+	+	+	+	-	+	+	+	-	-	-	+	+	+	+	+	+	+	+	+
22SAL066	-	+	+	+	+	-	+	+	+	+	+	+	+	-	+	+	-	-	+	-	+	-	+	+	+	+	+	+	+	+	+	+	+	-	+	+	+	+	-	-	+	+	+	+	+	+	+	+	+
22SAL067	-	+	+	+	+	-	+	+	+	+	+	+	+	-	+	+	-	-	+	-	+	-	+	+	+	+	+	+	+	+	+	+	+	-	+	+	-	-	-	+	+	+	+	+	+	+	+	+	+
22SAL068	-	+	+	+	+	-	+	+	+	+	+	+	+	-	+	+	-	-	+	-	+	-	+	+	+	+	+	+	+	+	+	+	+	-	+	+	+	+	-	-	+	+	+	+	+	+	+	+	+
22SAL069	-	+	+	+	+	-	+	+	+	+	+	+	+	-	+	+	-	-	+	-	-	-	+	+	+	+	+	+	+	+	+	+	+	-	+	+	-	+	-	-	+	+	+	+	+	+	+	+	+
22SAL071	-	+	-	+	+	-	+	+	+	+	+	+	+	-	+	+	-	-	+	-	+	-	+	+	+	+	+	+	+	+	+	+	+	-	+	+	-	-	-	-	+	+	+	+	+	+	+	+	+
22SAL072	-	+	+	+	+	-	+	+	+	+	+	+	+	-	+	+	-	-	+	-	+	-	+	+	+	+	+	+	+	+	+	+	+	-	+	+	+	+	-	-	+	+	+	+	+	+	+	+	+
22SAL074	-	+	+	+	+	-	+	+	+	+	+	+	+	-	+	+	-	-	+	-	+	-	+	+	+	+	+	+	+	+	+	+	+	-	+	+	-	-	-	-	+	+	+	+	+	+	+	+	+
22SAL075	-	+	+	+	+	-	+	+	+	+	+	+	+	-	+	+	-	-	+	-	+	-	+	+	+	+	+	+	+	+	+	+	+	-	+	+	+	+	-	-	+	+	+	+	+	+	+	+	+
22SAL076	-	+	+	+	+	-	+	+	+	+	+	+	+	-	+	+	-	-	+	-	+	-	+	+	+	+	+	+	+	+	+	+	+	-	+	+	+	+	-	-	+	+	+	+	+	+	+	+	+
22SAL079	-	+	+	+	+	-	+	+	+	+	+	+	+	-	+	+	-	-	+	-	+	-	+	+	+	+	+	+	+	+	+	+	+	-	+	+	+	+	-	-	+	+	+	+	+	+	+	+	+
22SAL080	-	+	+	+	+	-	+	+	+	+	+	+	+	-	+	+	-	-	+	-	+	-	+	+	+	+	+	+	+	+	+	+	+	-	+	+	-	+	-	-	+	+	+	+	+	+	+	+	+
22SAL081	-	+	+	+	+	-	+	+	+	+	+	+	+	-	+	+	-	-	+	-	+	-	+	+	+	+	+	+	+	+	+	+	+	-	+	+	-	+	-	-	+	+	+	+	+	+	+	+	+
22SAL082	-	+	+	+	+	-	+	+	+	+	+	+	+	-	+	+	-	-	+	-	+	-	+	+	+	+	+	+	+	+	+	+	+	-	+	+	-	-	-	-	+	+	+	+	+	+	+	+	+
22SAL084	-	+	+	+	+	-	+	+	+	+	+	+	+	-	+	+	-	-	+	-	+	-	+	+	+	+	+	+	+	+	+	+	+	-	+	+	+	+	-	-	+	+	+	+	+	+	+	+	+
22SAL085	-	+	+	+	+	-	+	+	+	+	+	+	+	-	+	+	-	-	+	-	+	-	+	+	+	+	+	+	+	+	+	+	+	-	+	+	+	+	-	-	+	+	+	+	+	+	+	+	+
22SAL086	-	+	+	+	+	-	+	+	+	+	+	+	+	-	+	+	-	-	+	-	+	-	+	+	+	+	+	+	+	+	+	+	+	-	+	+	+	+	-	-	+	+	+	+	+	+	+	+	+
22SAL087	-	+	+	+	+	-	+	+	+	+	+	+	+	-	+	+	-	-	+	-	-	-	+	+	+	+	+	+	+	+	+	+	+	-	+	+	-	+	-	-	+	+	+	+	+	+	+	+	+
22SAL088	-	+	+	+	+	-	+	+	+	+	+	+	+	-	+	+	-	-	+	-	-	-	+	+	+	+	+	+	+	+	+	+	+	-	+	+	-	+	-	-	+	+	+	+	+	+	+	+	+
22SAL092	-	+	+	+	+	-	+	+	+	+	+	+	+	-	+	+	-	-	+	-	+	-	+	+	+	+	+	+	+	+	+	+	+	-	+	+	-	-	-	-	+	+	+	+	+	+	+	+	+
22SAL093	-	+	+	+	+	-	+	+	+	+	+	+	+	-	+	+	-	-	+	-	+	-	+	+	+	+	+	+	+	+	+	+	+	-	+	+	+	+	-	-	+	+	+	+	+	+	+	+	+
22SAL094	-	+	-	+	+	+	+	+	+	+	+	+	+	-	-	-	-	-	-	-	-	-	+	+	+	+	+	+	+	+	+	+	+	+	-	+	-	-	+	-	+	+	+	+	+	+	+	+	+
22SAL096	-	+	+	+	+	-	+	+	+	+	+	+	+	-	+	+	-	-	+	-	+	-	+	+	+	+	+	+	+	+	+	+	+	-	+	+	+	+	-	-	+	+	+	+	+	+	+	+	+
22SAL101	-	+	+	+	+	-	+	+	+	+	+	+	+	-	+	+	-	-	+	-	+	-	+	+	+	+	+	+	+	+	+	+	+	-	+	+	+	+	-	-	+	+	+	+	+	+	+	+	+
22SAL104	-	+	+	+	+	-	+	+	+	+	+	+	+	-	+	+	-	-	+	-	+	-	+	+	+	+	+	+	+	+	+	+	+	-	+	+	+	+	-	-	+	+	+	+	+	+	+	+	+
22SAL105	-	+	+	+	+	-	+	+	+	+	+	+	+	-	+	+	-	-	+	-	+	-	+	+	+	+	+	+	+	+	+	+	+	-	+	+	-	-	-	-	+	+	+	+	+	+	+	+	+
22SAL109	-	+	+	+	+	-	+	+	+	+	+	+	+	-	+	+	-	-	+	-	+	-	+	+	+	+	+	+	+	+	+	+	+	-	+	+	+	+	-	-	+	+	+	+	+	+	+	+	+
22T000B1	-	+	+	+	+	-	+	+	+	+	+	+	+	-	-	+	-	-	+	-	+	-	+	+	+	+	+	+	+	+	+	+	+	-	+	+	-	-	-	-	+	+	+	+	+	+	+	+	+
22T000B2	-	+	+	+	+	-	+	+	+	+	+	+	+	-	-	+	-	-	+	-	+	-	+	+	+	+	+	+	+	+	+	+	+	-	+	+	-	-	-	-	+	+	+	+	+	+	+	+	+
22T000B3	-	+	+	+	+	-	+	+	+	+	+	+	+	-	-	+	-	-	+	-	+	-	+	+	+	+	+	+	+	+	+	+	+	-	+	+	-	-	-	-	+	+	+	+	+	+	+	+	+
22ZQSRW46	-	+	+	+	+	-	+	+	+	+	+	+	+	-	+	+	-	-	+	-	+	-	+	+	+	+	+	+	+	+	+	+	+	-	+	+	-	-	-	-	+	+	+	+	+	+	+	+	+
23F01	-	+	-	+	+	+	+	+	+	+	+	+	+	-	+	+	-	-	+	-	+	-	+	+	+	+	+	+	+	+	+	+	+	-	+	+	-	-	-	-	+	+	+	+	+	+	+	+	+
23F02	-	+	+	+	+	-	+	+	+	+	+	+	+	-	+	+	-	-	+	-	+	-	+	+	+	+	+	+	+	+	+	+	+	-	+	+	-	-	-	-	+	+	+	+	+	+	+	+	+
23F03	-	+	+	+	+	-	+	+	+	+	+	+	+	-	+	+	-	-	+	-	-	-	+	+	+	+	+	+	+	+	+	+	+	-	+	+	-	+	-	-	+	+	+	+	+	+	+	+	+
23F04	-	+	+	+	+	-	+	+	+	+	+	+	+	-	+	+	-	-	+	-	-	-	+	+	+	+	+	+	+	+	+	+	+	-	+	+	-	+	-	-	+	+	+	+	+	+	+	+	+
23F05	-	+	+	+	+	-	+	+	+	+	+	+	+	-	+	+	-	-	+	-	-	-	+	+	+	+	+	+	+	+	+	+	+	-	+	+	-	+	-	-	+	+	+	+	+	+	+	+	+
23F06	-	+	+	+	+	-	+	+	+	+	+	+	+	-	+	+	-	-	+	-	-	-	+	+	+	+	+	+	+	+	+	+	+	-	+	+	-	+	-	-	+	+	+	+	+	+	+	+	+
23F07	-	+	+	+	+	-	+	+	+	+	+	+	+	-	+	+	-	-	+	-	+	-	+	+	+	+	+	+	+	+	+	+	+	-	+	+	-	-	-	-	+	+	+	+	+	+	+	+	+
23F08	-	+	+	+	+	-	+	+	+	+	+	+	+	-	+	+	-	-	+	-	-	-	+	+	+	+	+	+	+	+	+	+	+	-	+	+	-	+	-	-	+	+	+	+	+	+	+	+	+
23F09	-	+	+	+	+	-	+	+	+	+	+	+	+	-	+	+	-	-	+	-	-	-	+	+	+	+	+	+	+	+	+	+	+	-	+	+	-	+	-	-	+	+	+	+	+	+	+	+	+
23F10	-	+	+	+	+	-	+	+	+	+	+	+	+	-	+	+	-	-	+	-	-	-	+	+	+	+	+	+	+	+	+	+	+	-	+	+	-	+	-	-	+	+	+	+	+	+	+	+	+
23F11	-	+	+	+	+	-	+	+	+	+	+	+	+	-	+	+	-	-	+	-	+	-	+	+	+	+	+	+	+	+	+	+	+	-	+	+	-	-	-	-	+	+	+	+	+	+	+	+	+
23F12	-	+	+	+	+	-	+	+	+	+	+	+	+	-	+	+	-	-	+	-	+	-	+	+	+	+	+	+	+	+	+	+	+	-	+	+	-	-	-	-	+	+	+	+	+	+	+	+	+
23F13	-	+	+	+	+	-	+	+	+	+	+	+	+	-	+	+	-	-	+	-	+	-	+	+	+	+	+	+	+	+	+	+	+	-	+	+	-	-	-	+	+	+	+	+	+	+	+	+	+
23F14	-	+	+	+	+	-	+	+	+	+	+	+	+	-	+	+	-	-	+	-	-	-	+	+	+	+	+	+	+	+	+	+	+	-	+	+	-	+	-	-	+	+	+	+	+	+	+	+	+
23F15	-	+	+	+	+	-	+	+	+	+	+	+	+	-	+	+	-	-	+	-	-	-	+	+	+	+	+	+	+	+	+	+	+	-	+	+	-	+	-	-	+	+	+	+	+	+	+	+	+
23F16	-	+	+	+	+	-	+	+	+	+	+	+	+	-	+	+	-	-	+	-	-	-	+	+	+	+	+	+	+	+	+	+	+	-	+	+	-	+	-	-	+	+	+	+	+	+	+	+	+
23F17	-	+	+	+	+	-	+	+	+	+	+	+	+	-	+	+	-	-	+	-	+	-	+	+	+	+	+	+	+	+	+	+	+	-	+	+	+	+	-	-	+	+	+	+	+	+	+	+	+
23SAL004	-	+	+	+	+	-	+	+	+	+	+	+	+	-	+	+	-	-	+	-	+	-	+	+	+	+	+	+	+	+	+	+	+	-	+	+	-	+	-	-	+	+	+	+	+	+	+	+	+
23SAL005	-	+	+	+	+	-	+	+	+	+	+	+	+	-	+	+	-	-	+	-	+	-	+	+	+	+	+	+	+	+	+	+	+	-	+	+	+	+	-	-	+	+	+	+	+	+	+	+	+
23SAL006	-	+	+	+	+	-	+	+	+	+	+	+	+	-	+	+	-	-	+	-	+	-	+	+	+	+	+	+	+	+	+	+	+	-	+	+	+	+	-	-	+	+	+	+	+	+	+	+	+
23SAL007	-	+	+	+	+	-	+	+	+	+	+	+	+	-	+	+	-	-	+	-	+	-	+	+	+	+	+	+	+	+	+	+	+	-	+	+	+	+	-	-	+	+	+	+	+	+	+	+	+
23SAL008	-	+	+	+	+	-	+	+	+	+	+	+	+	-	+	+	-	-	+	-	+	-	+	+	+	+	+	+	+	+	+	+	+	-	+	+	+	+	-	-	+	+	+	+	+	+	+	+	+
23SAL009	-	+	-	+	+	+	+	+	+	+	+	+	+	-	+	+	-	-	+	-	+	-	+	+	+	+	+	+	+	+	+	+	+	-	+	+	-	-	-	-	+	+	+	+	+	+	+	+	+
23SAL010	-	+	+	+	+	-	+	+	+	+	+	+	+	-	+	+	-	-	+	-	-	-	+	+	+	+	+	+	+	+	+	+	+	-	+	+	-	+	-	-	+	+	+	+	+	+	+	+	+
23SAL011	-	+	+	+	+	-	+	+	+	+	+	+	+	-	+	+	-	-	+	-	+	-	+	+	+	+	+	+	+	+	+	+	+	-	+	+	+	+	-	-	+	+	+	+	+	+	+	+	+
23SAL012	-	+	+	+	+	-	+	+	+	+	+	+	+	-	+	+	-	-	+	-	+	-	+	+	+	+	+	+	+	+	+	+	+	-	+	+	+	+	-	-	+	+	+	+	+	+	+	+	+
23SAL013	-	+	+	+	+	-	+	+	+	+	+	+	+	-	+	+	-	-	+	-	-	-	+	+	+	+	+	+	+	+	+	+	+	-	+	+	-	+	-	-	+	+	+	+	+	+	+	+	+
23SAL014	-	+	+	+	+	-	+	+	+	+	+	+	+	-	+	+	-	-	+	-	+	-	+	+	+	+	+	+	+	+	+	+	+	-	+	+	-	-	-	-	+	+	+	+	+	+	+	+	+
23SAL015	-	+	+	+	+	-	+	+	+	+	+	+	+	-	+	+	-	-	+	-	+	-	+	+	+	+	+	+	+	+	+	+	+	-	+	+	+	+	-	-	+	+	+	+	+	+	+	+	+
23SAL016	-	+	+	+	+	-	+	+	+	+	+	+	+	-	-	+	-	-	+	-	+	-	+	+	+	+	+	+	+	+	+	+	+	-	+	+	-	+	-	-	+	+	+	+	+	+	+	+	+
23SAL017	-	+	+	+	+	-	+	+	+	+	+	+	+	-	+	+	-	-	+	-	-	-	+	+	+	+	+	+	+	+	+	+	+	-	+	+	-	+	-	-	+	+	+	+	+	+	+	+	+
23SAL019	-	+	+	+	+	-	+	+	+	+	+	+	+	-	+	+	-	-	+	-	+	-	+	+	+	+	+	+	+	+	+	+	+	-	+	+	+	+	-	-	+	+	+	+	+	+	+	+	+
23SAL020	-	+	+	+	+	-	+	+	+	+	+	+	+	-	+	+	-	-	+	-	+	-	+	+	+	+	+	+	+	+	+	+	+	-	+	+	+	+	-	-	+	+	+	+	+	+	+	+	+
23SAL021	-	+	+	+	+	-	+	+	+	+	+	+	+	-	+	+	-	-	+	-	+	-	+	+	+	+	+	+	+	+	+	+	+	-	+	+	+	+	-	-	+	+	+	+	+	+	+	+	+
23SAL022	-	+	+	+	+	-	+	+	+	+	+	+	+	-	+	+	-	-	+	-	+	-	+	+	+	+	+	+	+	+	+	+	+	-	+	+	+	+	-	-	+	+	+	+	+	+	+	+	+
23SAL023	-	+	+	+	+	-	+	+	+	+	+	+	+	-	+	+	-	-	+	-	+	-	+	+	+	+	+	+	+	+	+	+	+	-	+	+	+	+	-	-	+	+	+	+	+	+	+	+	+
23SAL024	-	+	+	+	+	-	+	+	+	+	+	+	+	-	+	+	-	-	+	-	+	-	+	+	+	+	+	+	+	+	+	+	+	-	+	+	+	+	-	-	+	+	+	+	+	+	+	+	+
23SAL025	-	+	+	+	+	-	+	+	+	+	+	+	+	-	+	+	-	-	+	-	-	-	+	+	+	+	+	+	+	+	+	+	+	-	+	+	-	+	-	-	+	+	+	+	+	+	+	+	+
23SAL026	-	+	+	+	+	-	+	+	+	+	+	+	+	-	-	+	-	-	+	-	+	-	+	+	+	+	+	+	+	+	+	+	+	-	+	+	-	-	-	-	+	+	+	+	+	+	+	+	+
23SAL027	-	+	+	+	+	-	+	+	+	+	+	+	+	-	+	+	-	-	+	-	+	-	+	+	+	+	+	+	+	+	+	+	+	-	+	+	+	+	-	-	+	+	+	+	+	+	+	+	+
23SAL028	-	+	+	+	+	-	+	+	+	+	+	+	+	-	+	+	-	-	+	-	+	-	+	+	+	+	+	+	+	+	+	+	+	-	+	+	+	+	-	-	+	+	+	+	+	+	+	+	+
23SAL029	-	+	+	+	+	-	+	+	+	+	+	+	+	-	-	+	-	-	+	-	+	-	+	+	+	+	+	+	+	+	+	+	+	-	+	+	-	-	-	-	+	+	+	+	+	+	+	+	+
23SAL030	-	+	-	+	+	+	+	+	+	+	+	+	+	-	+	+	-	-	+	-	+	-	+	+	+	+	+	+	+	+	+	+	+	-	+	+	-	-	-	-	+	+	+	+	+	+	+	+	+
23SAL031	-	+	-	+	+	+	+	+	+	+	+	+	+	-	+	+	-	-	+	-	+	-	+	+	+	+	+	+	+	+	+	+	+	-	+	+	-	-	-	-	+	-	+	+	+	+	+	+	+
23SAL032	-	+	+	+	+	-	+	+	+	+	+	+	+	-	+	+	-	-	+	-	+	-	+	+	+	+	+	+	+	+	+	+	+	-	+	+	+	+	-	-	+	+	+	+	+	+	+	+	+
23SAL033	-	+	+	+	+	-	+	+	+	+	+	+	+	-	+	+	+	-	+	-	-	-	+	+	+	+	+	+	+	+	+	+	+	-	-	+	-	-	-	-	+	+	+	+	+	+	+	+	+
23SAL034	-	+	+	+	+	-	+	+	+	+	+	+	+	-	-	+	-	-	+	-	+	-	+	+	+	+	+	+	+	+	+	+	+	-	+	+	-	-	-	-	+	+	+	+	+	+	+	+	+
23SAL035	-	+	+	+	+	-	+	+	+	+	+	+	+	-	+	+	-	-	+	-	+	-	+	+	+	+	+	+	+	+	+	+	+	-	+	+	+	+	-	-	+	+	+	+	+	+	+	+	+
23SAL036	-	+	+	+	+	-	+	+	+	+	+	+	+	-	+	+	-	-	+	-	+	-	+	+	+	+	+	+	+	+	+	+	+	-	+	+	+	+	-	-	+	+	+	+	+	+	+	+	+
23SAL037	-	+	-	+	+	+	+	+	+	+	+	+	+	-	+	+	-	-	+	-	+	-	+	+	+	+	+	+	+	+	+	+	+	-	+	+	-	-	-	-	+	-	+	+	+	+	+	+	+
23SAL038	-	+	+	+	+	-	+	+	+	+	+	+	+	-	+	+	-	-	+	-	-	-	+	+	+	+	+	+	+	+	+	+	+	-	+	+	-	+	-	-	+	+	+	+	+	+	+	+	+
23SAL039	-	+	+	+	+	-	+	+	+	+	+	+	+	-	+	+	-	-	+	-	+	-	+	+	+	+	+	+	+	+	+	+	+	-	+	+	+	+	-	-	+	+	+	+	+	+	+	+	+
23SAL040	-	+	+	+	+	-	+	+	+	+	+	+	+	-	+	+	-	-	+	-	+	-	+	+	+	+	+	+	+	+	+	+	+	-	+	+	-	+	-	-	+	+	+	+	+	+	+	+	+
23SAL041	-	+	+	+	+	-	+	+	+	+	+	+	+	-	+	+	-	-	+	-	+	-	+	+	+	+	+	+	+	+	+	+	+	-	+	+	+	+	-	-	+	+	+	+	+	+	+	+	+
23SAL042	-	+	+	+	+	-	+	+	+	+	+	+	+	-	+	+	-	-	+	-	+	-	+	+	+	+	+	+	+	+	+	+	+	-	+	+	+	+	-	-	+	+	+	+	+	+	+	+	+
23SAL043	-	+	+	+	+	-	+	+	+	+	+	+	+	-	+	+	-	-	+	-	+	-	+	+	+	+	+	+	+	+	+	+	+	-	+	+	+	+	-	-	+	+	+	+	+	+	+	+	+
23SAL044	-	+	+	+	+	-	+	+	+	+	+	+	+	-	+	+	-	-	+	-	+	-	+	+	+	+	+	+	+	+	+	+	+	-	+	+	+	-	-	-	+	+	+	+	+	+	+	+	+
23SAL045	-	+	+	+	+	-	+	+	+	+	+	+	+	-	+	+	-	-	+	-	+	-	+	+	+	+	+	+	+	+	+	+	+	-	+	+	-	-	-	-	+	+	+	+	+	+	+	+	+
23SAL046	-	+	-	+	+	+	+	+	+	+	+	+	+	-	-	+	-	-	+	-	+	-	+	+	+	+	+	+	+	+	+	+	+	-	-	+	-	-	-	-	+	+	+	+	+	+	+	+	+
23SAL047	-	+	+	+	+	-	+	+	+	+	+	+	+	-	+	+	-	-	+	-	+	-	+	+	+	+	+	+	+	+	+	+	+	-	+	+	+	+	-	-	+	+	+	+	+	+	+	+	+
23SAL048	-	+	+	+	+	-	+	+	+	+	+	+	+	-	+	+	-	-	+	-	+	-	+	+	+	+	+	+	+	+	+	+	+	-	+	+	+	+	-	-	+	+	+	+	+	+	+	+	+
23SAL049	-	+	+	+	+	-	+	+	+	+	+	+	+	-	+	+	-	-	+	-	+	-	+	+	+	+	+	+	+	+	+	+	+	-	+	+	+	+	-	-	+	+	+	+	+	+	+	+	+
23SAL050	-	+	+	+	+	-	+	+	+	+	+	+	+	-	+	+	-	-	+	-	+	-	+	+	+	+	+	+	+	+	+	+	+	-	+	+	+	+	-	-	+	+	+	+	+	+	+	+	+
23SAL051	-	+	+	+	+	-	+	+	+	+	+	+	+	-	+	+	-	-	+	-	-	-	+	+	+	+	+	+	+	+	+	+	+	-	+	+	-	+	-	-	+	+	+	+	+	+	+	+	+
23SAL052	-	+	+	+	+	-	+	+	+	+	+	+	+	-	+	+	-	-	+	-	+	-	+	+	+	+	+	+	+	+	+	+	+	-	+	+	+	+	-	-	+	+	+	+	+	+	+	+	+
23SAL053	-	+	+	+	+	-	+	+	+	+	+	+	+	-	+	+	-	-	+	-	+	-	+	+	+	+	+	+	+	+	+	+	+	-	+	+	+	+	-	-	+	+	+	+	+	+	+	+	+
23SAL054	-	+	+	+	+	-	+	+	+	+	+	+	+	-	+	+	-	-	+	-	-	-	+	+	+	+	+	+	+	+	+	+	+	-	+	+	-	+	-	-	+	+	+	+	+	+	+	+	+
23SAL055	-	+	+	+	+	-	+	+	+	+	+	+	+	-	+	+	-	-	+	-	+	-	+	+	+	+	+	+	+	+	+	+	+	-	+	+	+	+	-	-	+	+	+	+	+	+	+	+	+
23SAL056	-	+	+	+	+	-	+	+	+	+	+	+	+	-	-	+	-	-	+	-	+	-	+	+	+	+	+	+	+	+	+	+	+	-	+	+	-	+	-	-	+	+	+	+	+	+	+	+	+
23SAL057	-	+	+	+	+	-	+	+	+	+	+	+	+	-	+	+	-	-	+	-	-	-	+	+	+	+	+	+	+	+	+	+	+	-	+	+	-	+	-	-	+	+	+	+	+	+	+	+	+
23SAL058	-	+	+	+	+	-	+	+	+	+	+	+	+	-	+	+	-	-	+	-	+	-	+	+	+	+	+	+	+	+	+	+	+	-	+	+	+	+	-	-	+	+	+	+	+	+	+	+	+
23SAL059	-	+	+	+	+	-	+	+	+	+	+	+	+	-	+	+	-	-	+	-	+	-	+	+	+	+	+	+	+	+	+	+	+	-	+	+	+	-	-	-	+	+	+	+	+	+	+	+	+
23SAL060	-	+	+	+	+	-	+	+	+	+	+	+	+	-	+	+	-	-	+	-	+	-	+	+	+	+	+	+	+	+	+	+	+	-	+	+	-	+	-	-	+	+	+	+	+	+	+	+	+
23SAL061	-	+	+	+	+	-	+	+	+	+	+	+	+	-	+	+	-	-	+	-	+	-	+	+	+	+	+	+	+	+	+	+	+	-	+	+	+	+	-	-	+	+	+	+	+	+	+	+	+
23SAL062	-	+	+	+	+	-	+	+	+	+	+	+	+	-	-	+	-	-	+	-	+	-	+	+	+	+	+	+	+	+	+	+	+	-	+	+	-	-	-	-	+	+	+	+	+	+	+	+	+
23SAL063	-	+	+	+	+	-	+	+	+	+	+	+	+	-	+	+	-	-	+	-	+	-	+	+	+	+	+	+	+	+	+	+	+	-	+	+	+	+	-	-	+	+	+	+	+	+	+	+	+
23SAL064	-	+	+	+	+	-	+	+	+	+	+	+	+	-	+	+	-	-	+	-	+	-	+	+	+	+	+	+	+	+	+	+	+	-	+	+	+	+	-	-	+	+	+	+	+	+	+	+	+
23SAL065	-	+	+	+	+	-	+	+	+	+	+	+	+	-	+	+	-	-	+	-	-	-	+	+	+	+	+	+	+	+	+	+	+	-	+	+	-	+	-	-	+	+	+	+	+	+	+	+	+
23SAL066	-	+	+	+	+	-	+	+	+	+	+	+	+	-	+	+	-	-	+	-	+	-	+	+	+	+	+	+	+	+	+	+	+	-	+	+	+	+	-	-	+	+	+	+	+	+	+	+	+
23SAL067	-	+	+	+	+	-	+	+	+	+	+	+	+	-	+	+	-	-	+	-	+	-	+	+	+	+	+	+	+	+	+	+	+	-	+	+	+	+	-	-	+	+	+	+	+	+	+	+	+
23SAL068	-	+	+	+	+	-	+	+	+	+	+	+	+	-	+	+	-	-	+	-	+	-	+	+	+	+	+	+	+	+	+	+	+	-	+	+	-	+	-	-	+	+	+	+	+	+	+	+	+
23SAL069	-	+	+	+	+	-	+	+	+	+	+	+	+	-	+	+	-	-	+	-	+	-	+	+	+	+	+	+	+	+	+	+	+	-	+	+	+	+	-	-	+	+	+	+	+	+	+	+	+
23SAL070	-	+	+	+	+	-	+	+	+	+	+	+	+	-	-	+	-	-	+	-	+	-	+	+	+	+	+	+	+	+	+	+	+	-	+	+	-	-	-	-	+	+	+	+	+	+	+	+	+
23SAL071	-	+	+	+	+	-	+	+	+	+	+	+	+	-	+	+	-	-	+	-	+	-	+	+	+	+	+	+	+	+	+	+	+	-	+	+	-	-	-	-	+	+	+	+	+	+	+	+	+
23SAL072	-	+	+	+	+	-	+	+	-	+	+	+	+	-	+	+	-	-	+	-	+	-	+	+	+	+	+	+	+	+	+	+	+	-	+	+	-	-	-	-	+	+	+	+	+	+	+	+	+
23SAL073	-	+	+	+	+	-	+	+	+	+	+	+	+	-	+	+	-	-	+	-	-	-	+	+	+	+	+	+	+	+	+	+	+	-	+	+	-	+	-	-	+	+	+	+	+	+	+	+	+
23SAL074	-	+	+	+	+	-	+	+	+	+	+	+	+	-	+	+	-	-	+	-	+	-	+	+	+	+	+	+	+	+	+	+	+	-	+	+	+	+	-	-	+	+	+	+	+	+	+	+	+
23SAL075	-	+	+	+	+	-	+	+	+	+	+	+	+	-	-	+	-	-	+	-	+	-	+	+	+	+	+	+	+	+	+	+	+	-	+	+	-	-	-	-	+	+	+	+	+	+	+	+	+
23SAL076	-	+	+	+	+	-	+	+	+	+	+	+	+	-	+	+	-	-	+	-	+	-	+	+	+	+	+	+	+	+	+	+	+	-	+	+	-	+	-	-	+	+	+	+	+	+	+	+	+
23SAL077	-	+	-	+	+	+	+	+	+	+	+	+	+	-	+	+	-	-	+	-	+	-	+	+	+	+	+	+	+	+	+	+	+	-	+	+	-	-	-	-	+	+	+	+	+	+	+	+	+
23SAL078	-	+	+	+	+	-	+	+	+	+	+	+	+	-	+	+	-	-	+	-	+	-	+	+	+	+	+	+	+	+	+	+	+	-	+	+	+	+	-	-	+	+	+	+	+	+	+	+	+
23SAL079	-	+	+	+	+	-	+	+	+	+	+	+	+	-	+	+	-	-	+	-	+	-	+	+	+	+	+	+	+	+	+	+	+	-	+	+	+	+	-	-	+	+	+	+	+	+	+	+	+
23SAL080	-	+	+	+	+	-	+	+	+	+	+	+	+	-	+	+	-	-	+	-	+	-	+	+	+	+	+	+	+	+	+	+	+	-	+	+	-	-	-	-	+	+	+	+	+	+	+	+	+
23SAL081	-	+	-	+	+	+	+	+	+	+	+	+	+	-	+	+	-	-	+	-	+	-	+	+	+	+	+	+	+	+	+	+	+	-	+	+	-	-	-	-	+	+	+	+	+	+	+	+	+
23SAL082	-	+	+	+	+	-	+	+	+	+	+	+	+	-	+	+	-	-	+	-	+	-	+	+	+	+	+	+	+	+	+	+	+	-	+	+	-	-	-	-	+	+	+	+	+	+	+	+	+
23SAL083	-	+	+	+	+	-	+	+	+	+	+	+	+	-	+	+	-	-	+	-	+	-	+	+	+	+	+	+	+	+	+	+	+	-	+	+	-	+	-	-	+	+	+	+	+	+	+	+	+
23SAL084	-	+	+	+	+	-	+	+	+	+	+	+	+	-	+	+	-	-	+	-	+	-	+	+	+	+	+	+	+	+	+	+	+	-	+	+	+	+	-	-	+	+	+	+	+	+	+	+	+
23SAL085	-	+	+	+	+	-	+	+	+	+	+	+	+	-	+	+	-	-	+	-	+	-	+	+	+	+	+	+	+	+	+	+	+	-	+	+	+	+	-	-	+	+	+	+	+	+	+	+	+
23SAL086	-	+	+	+	+	-	+	+	+	+	+	+	+	-	+	+	-	-	+	-	+	-	+	+	-	+	+	+	+	+	+	+	+	-	+	+	+	+	-	-	+	+	+	+	+	+	+	+	+
23SAL087	-	+	+	+	+	-	+	+	+	+	+	+	+	-	+	+	-	-	+	-	+	-	+	+	+	+	+	+	+	+	+	+	+	-	+	+	+	+	-	-	+	+	+	+	+	+	+	+	+
23SAL088	-	+	+	+	+	-	+	+	+	+	+	+	+	-	+	+	-	-	+	-	-	-	+	+	+	+	+	+	+	+	+	+	+	-	+	+	-	+	-	-	+	+	+	+	+	+	+	+	+
23SAL089	-	+	+	+	+	-	+	+	+	+	+	+	+	-	+	+	-	-	+	-	+	-	+	+	+	+	+	+	+	+	+	+	+	-	+	+	+	+	-	-	+	+	+	+	+	+	+	+	+
23SAL090	-	+	+	+	+	-	+	+	+	+	+	+	+	-	+	+	-	-	+	-	+	-	+	+	+	+	+	+	+	+	+	+	+	-	+	+	-	-	-	-	+	+	+	+	+	+	+	+	+
23SAL091	-	+	+	+	+	-	+	+	+	+	+	+	+	-	+	+	-	-	+	-	+	-	+	+	+	+	+	+	+	+	+	+	+	-	+	+	+	+	-	-	+	+	+	+	+	+	+	+	+
23SAL092	-	+	+	+	+	-	+	+	+	+	+	+	+	-	+	+	-	-	+	-	+	-	+	+	+	+	+	+	+	+	+	+	+	-	+	+	+	+	-	-	+	+	+	+	+	+	+	+	+
23SAL093	-	+	+	+	+	-	+	+	+	+	+	+	+	-	+	+	-	-	+	-	+	-	+	+	+	+	+	+	+	+	+	+	+	-	+	+	-	+	-	-	+	+	+	+	+	+	+	+	+
23SAL094	-	+	+	+	+	-	+	+	-	+	+	+	+	-	+	+	-	-	+	-	+	-	+	+	+	+	+	+	+	+	+	+	+	-	+	+	-	-	-	-	+	+	+	+	+	+	+	+	+
23SAL095	-	+	+	+	+	-	+	+	+	+	+	+	+	-	+	+	-	-	+	-	+	-	+	+	+	+	+	+	+	+	+	+	+	-	+	+	+	+	-	-	+	+	+	+	+	+	+	+	+
23SAL096	-	+	+	+	+	-	+	+	+	+	+	+	+	-	+	+	-	-	+	-	+	-	+	+	+	+	+	+	+	+	+	+	+	-	+	+	-	+	-	-	+	+	+	+	+	+	+	+	+
23SAL097	-	+	+	+	+	-	+	+	+	+	+	+	+	-	+	+	-	-	+	-	+	-	+	+	+	+	+	+	+	+	+	+	+	-	+	+	-	-	-	-	+	+	+	+	+	+	+	+	+
23SAL098	-	+	+	+	+	-	+	+	+	+	+	+	+	-	+	+	-	-	+	-	+	-	+	+	+	+	+	+	+	+	+	+	+	-	+	+	+	+	-	-	+	+	+	+	+	+	+	+	+
23SAL099	-	+	+	+	+	-	+	+	+	+	+	+	+	-	+	+	+	-	+	-	-	-	+	+	+	+	+	+	+	+	+	+	+	-	-	+	-	-	-	-	+	+	+	+	+	+	+	+	+
23SAL100	-	+	+	+	+	-	+	+	+	+	+	+	+	-	+	+	-	-	+	-	+	-	+	+	+	+	+	+	+	+	+	+	+	-	+	+	+	+	-	-	+	+	+	+	+	+	+	+	+
23SAL101	-	+	+	+	+	-	+	+	+	+	+	+	+	-	+	+	-	-	+	-	+	-	+	+	+	+	+	+	+	+	+	+	+	-	+	+	-	+	-	-	+	+	+	+	+	+	+	+	+
23SAL102	-	+	+	+	+	-	+	+	+	+	+	+	+	+	-	+	-	-	+	-	+	-	+	+	+	+	+	+	+	+	+	+	+	-	+	+	-	+	-	-	+	+	+	+	+	+	+	+	+
23SAL103	-	+	+	+	+	-	+	+	+	+	+	+	+	-	+	+	-	-	+	-	+	-	+	+	+	+	+	+	+	+	+	+	+	-	+	+	-	+	-	-	+	+	+	+	+	+	+	+	+
23SAL104	-	+	+	+	+	-	+	+	+	+	+	+	+	-	+	+	-	-	+	-	+	-	+	+	+	+	+	+	+	+	+	+	+	-	+	+	+	+	-	-	+	+	+	+	+	+	+	+	+
23SAL105	-	+	+	+	+	-	+	+	+	+	+	+	+	-	+	+	-	-	+	-	+	-	+	+	+	+	+	+	+	+	+	+	+	-	+	+	+	+	-	-	+	+	+	+	+	+	+	+	+
23SAL106	-	+	+	+	+	-	+	+	+	+	+	+	+	-	+	+	-	-	+	-	+	-	+	+	+	+	+	+	+	+	+	+	+	-	+	+	+	+	-	-	+	+	+	+	+	+	+	+	+
23SAL108	-	+	+	+	+	-	+	+	+	+	+	+	+	-	+	+	-	-	+	-	+	-	+	+	+	+	+	+	+	+	+	+	+	-	+	+	+	+	-	-	+	+	+	+	+	+	+	+	+
23SAL109	-	+	+	+	+	-	+	+	+	+	+	+	+	-	+	+	-	-	+	-	+	-	+	+	+	+	+	+	+	+	+	+	+	-	+	+	+	+	-	-	+	+	+	+	+	+	+	+	+
23SAL110	-	+	-	+	+	+	+	+	+	+	+	+	+	-	+	+	-	-	+	-	+	-	+	+	+	+	+	+	+	+	+	+	+	-	+	+	-	-	-	-	+	+	+	+	+	+	+	+	+
23SAL111	-	+	+	+	+	-	+	+	+	+	+	+	+	-	+	+	-	-	+	-	+	-	+	+	+	+	+	+	+	+	+	+	+	-	+	+	+	+	-	-	+	+	+	+	+	+	+	+	+
23SAL112	-	+	+	+	+	-	+	+	+	+	+	+	+	-	+	+	-	-	+	-	+	-	+	+	+	+	+	+	+	+	+	+	+	-	+	+	-	+	-	-	+	+	+	+	+	+	+	+	+
23SAL113	-	+	+	+	+	-	+	+	+	+	+	+	+	-	+	+	-	-	+	-	+	-	+	+	+	+	+	+	+	+	+	+	+	-	+	+	-	+	-	-	+	+	+	+	+	+	+	+	+
23SAL114	-	+	+	+	+	-	+	+	+	+	+	+	+	-	+	+	-	-	+	-	+	-	+	+	+	+	+	+	+	+	+	+	+	-	+	+	+	+	-	-	+	+	+	+	+	+	+	+	+
23SAL115	-	+	+	+	+	-	+	+	+	+	+	+	+	-	+	+	-	-	+	-	+	-	+	+	+	+	+	+	+	+	+	+	+	-	+	+	+	+	-	-	+	+	+	+	+	+	+	+	+
23SAL116	-	+	+	+	+	-	+	+	+	+	+	+	+	-	+	+	-	-	+	-	+	-	+	+	+	+	+	+	+	+	+	+	+	-	+	+	+	+	-	-	+	+	+	+	+	+	+	+	+
23SAL117	-	+	+	+	+	-	+	+	+	+	+	+	+	-	+	+	-	-	+	-	+	-	+	+	+	+	+	+	+	+	+	+	+	-	+	+	+	-	-	-	+	+	+	+	+	+	+	+	+
23SAL118	-	+	+	+	+	-	+	+	+	+	+	+	+	-	+	+	-	-	+	-	+	-	+	+	+	+	+	+	+	+	+	+	+	-	+	+	-	+	-	-	+	+	+	+	+	+	+	+	+
23SAL119	-	+	+	+	+	-	+	+	+	+	+	+	+	-	+	+	-	-	+	-	+	-	+	+	+	+	+	+	+	+	+	+	+	-	+	+	+	+	-	-	+	+	+	+	+	+	+	+	+
23SAL120	-	+	+	+	+	-	+	+	+	+	+	+	+	-	+	+	-	-	+	-	+	-	+	+	+	+	+	+	+	+	+	+	+	-	+	+	+	+	-	-	+	+	+	+	+	+	+	+	+
23SAL121	-	+	+	+	+	-	+	+	+	+	+	+	+	-	+	+	-	-	+	-	+	-	+	+	+	+	+	+	+	+	+	+	+	-	+	+	+	+	-	-	+	+	+	+	+	+	+	+	+
23SAL122	-	+	+	+	+	-	+	+	+	+	+	+	+	-	+	+	-	-	+	-	+	-	+	+	+	+	+	+	+	+	+	+	+	-	+	+	+	+	-	-	+	+	+	+	+	+	+	+	+
23SAL123	-	+	+	+	+	-	+	+	+	+	+	+	+	-	+	+	-	-	+	-	+	-	+	+	+	+	+	+	+	+	+	+	+	-	+	+	+	+	-	-	+	+	+	+	+	+	+	+	+
23SAL124	-	+	+	+	+	-	+	+	+	+	+	+	+	-	+	+	-	-	+	-	+	-	+	+	+	+	+	+	+	+	+	+	+	-	+	+	+	+	-	-	+	+	+	+	+	+	+	+	+
23SAL125	-	+	+	+	+	-	+	+	+	+	+	+	+	-	+	+	-	-	+	-	+	-	+	+	+	+	+	+	+	+	+	+	+	-	+	+	+	+	-	-	+	+	+	+	+	+	+	+	+
23SAL126	-	+	+	+	+	-	+	+	+	+	+	+	+	-	+	+	-	-	+	-	+	-	+	+	+	+	+	+	+	+	+	+	+	-	+	+	-	-	-	-	+	+	+	+	+	+	+	+	+
23SAL127	-	+	+	+	+	-	+	+	+	+	+	+	+	-	+	+	-	-	+	-	+	-	+	+	+	+	+	+	+	+	+	+	+	-	+	+	-	-	-	-	+	+	+	+	+	+	+	+	+
23SAL128	-	+	+	+	+	-	+	+	+	+	+	+	+	-	+	+	-	-	+	-	+	-	+	+	+	+	+	+	+	+	+	+	+	-	+	+	+	+	-	-	+	+	+	+	+	+	+	+	+
23SAL129	-	+	+	+	+	-	+	+	+	+	+	+	+	-	+	+	-	-	+	-	+	-	+	+	+	+	+	+	+	+	+	+	+	-	+	+	+	+	-	-	+	+	+	+	+	+	+	+	+
23SAL130	-	+	+	+	+	-	+	+	+	+	+	+	+	-	+	+	+	-	+	-	-	-	+	+	+	+	+	+	+	+	+	+	+	-	-	+	-	-	-	-	+	+	+	+	+	+	+	+	+
23SAL131	-	+	+	+	+	-	+	+	+	+	+	+	+	-	+	+	-	-	+	-	+	-	+	+	+	+	+	+	+	+	+	+	+	-	+	+	+	+	-	-	+	-	+	+	+	+	+	+	+
23SAL132	-	+	+	+	+	-	+	+	+	+	+	+	+	-	+	+	-	-	+	-	+	-	+	+	+	+	+	+	+	+	+	+	+	-	+	+	-	+	-	-	+	+	+	+	+	+	+	+	+
23SAL133	-	+	+	+	+	-	+	+	+	+	+	+	+	-	+	+	-	-	+	-	+	-	+	+	+	+	+	+	+	+	+	+	+	-	+	+	+	+	-	-	+	+	+	+	+	+	+	+	+
23SAL134	-	+	+	+	+	-	+	+	+	+	+	+	+	-	+	+	-	-	+	-	+	-	+	+	+	+	+	+	+	+	+	+	+	-	+	+	-	-	-	-	+	+	+	+	+	+	+	+	+
23SAL135	-	+	+	+	+	-	+	+	+	+	+	+	+	-	-	+	-	-	+	-	+	-	+	+	+	+	+	+	+	+	+	+	+	-	+	+	-	-	-	-	+	+	+	+	+	+	+	+	+
23SAL136	-	+	+	+	+	-	+	+	+	+	+	+	+	-	+	+	-	-	+	-	+	-	+	+	+	+	+	+	+	+	+	+	+	-	+	+	+	+	-	-	+	+	+	+	+	+	+	+	+
23SAL138	-	+	+	+	+	-	+	+	+	+	+	+	+	-	+	+	-	-	+	-	+	-	+	+	+	+	+	+	+	+	+	+	+	-	+	+	+	+	-	-	+	+	+	+	+	+	+	+	+
23ZQTCR01	-	+	+	+	+	-	+	+	+	+	+	+	+	-	+	+	-	-	+	-	+	-	+	+	+	+	+	+	+	+	+	+	+	-	+	+	-	-	-	-	+	+	+	+	+	+	+	+	+
23ZQXJS002	-	+	+	-	+	+	+	+	+	+	+	+	+	-	+	+	-	-	+	-	+	-	+	+	+	+	+	+	+	+	+	+	+	-	+	+	-	-	-	-	+	+	+	+	+	+	+	+	+
23ZQXYZ07	-	+	+	+	+	-	+	+	+	+	+	+	+	-	+	+	-	-	+	-	+	-	+	+	+	+	+	+	+	+	+	+	+	-	+	+	-	-	-	-	+	+	+	+	+	+	+	+	+
24CF1001	-	+	+	+	+	-	+	+	+	+	+	+	+	-	+	+	-	-	+	-	+	-	+	+	+	+	+	+	+	+	+	+	+	-	+	+	-	-	-	-	+	+	+	+	+	+	+	+	+
24CF1002	-	+	+	+	+	-	+	+	+	+	+	+	+	-	+	+	+	-	+	-	-	-	+	+	+	+	+	+	+	+	+	+	+	-	-	+	-	-	-	-	+	+	+	+	+	+	+	+	+
24CF1003	-	+	+	+	+	-	+	+	+	+	+	+	+	-	+	+	-	-	+	-	-	-	+	+	+	+	+	+	+	+	+	+	+	-	+	+	-	+	-	-	+	+	+	+	+	+	+	+	+
24CF1004	-	+	+	+	+	-	+	+	+	+	+	+	+	+	-	+	-	-	+	-	+	-	+	+	+	+	+	+	+	+	+	+	+	-	+	+	-	+	-	-	+	+	+	+	+	+	+	+	+
24CF1005	-	+	+	+	+	-	+	+	+	+	+	+	+	-	-	+	+	-	+	-	+	-	+	+	+	+	+	+	+	+	+	+	+	-	-	+	-	-	-	-	+	+	+	+	+	+	+	+	+
24CF1006	-	+	+	+	+	-	+	+	+	+	+	+	+	-	+	+	-	-	+	-	+	-	+	+	+	+	+	+	+	+	+	+	+	-	+	+	-	-	-	-	+	+	+	+	+	+	+	+	+
24CF1301	-	+	+	+	+	-	+	+	+	+	+	+	+	-	+	+	-	-	+	-	+	-	+	+	+	+	+	+	+	+	+	+	+	-	+	+	-	+	-	-	+	+	+	+	+	+	+	+	+
24CF1501	-	+	+	+	+	-	+	+	+	+	+	+	+	-	+	+	-	-	+	-	+	-	+	+	+	+	+	+	+	+	+	+	+	-	+	+	+	+	-	-	+	+	+	+	+	+	+	+	+
24CF1504	-	-	+	+	-	-	+	+	+	+	+	+	+	-	-	+	-	-	-	-	-	-	+	+	+	+	+	+	+	+	+	+	+	-	-	+	-	+	-	+	+	+	+	+	+	-	+	+	+
24CF1508	-	+	+	+	+	-	+	+	+	+	+	+	+	-	+	+	-	-	+	-	+	-	+	+	+	+	+	+	+	+	+	+	+	-	+	+	-	-	-	+	+	+	+	+	+	+	+	+	+
24CF2003	-	+	+	+	+	-	+	+	+	+	+	+	+	-	-	+	-	-	+	-	+	-	+	+	+	+	+	+	+	+	+	+	+	-	+	+	-	+	-	-	+	+	+	+	+	+	+	+	+
24CF2004	-	+	-	+	+	+	+	+	+	+	+	+	+	-	+	+	-	-	+	-	+	-	+	+	+	+	+	+	+	+	+	+	+	-	+	+	-	-	-	-	+	+	+	+	+	+	+	+	+
24F018	-	+	-	+	+	+	+	+	+	+	+	+	+	-	-	+	-	-	+	-	+	-	+	+	+	+	+	+	+	+	+	+	+	-	+	+	-	-	-	-	+	+	+	+	+	+	+	+	+
24F019	-	+	-	+	+	+	+	+	+	+	+	+	+	-	-	+	-	-	+	-	+	-	+	+	+	+	+	+	+	+	+	+	+	-	+	+	-	-	-	-	+	+	+	+	+	+	+	+	+
24F020	-	+	+	+	+	-	+	+	+	+	+	+	+	-	+	+	-	-	+	-	-	-	+	+	+	+	+	+	+	+	+	+	+	-	+	+	-	+	-	-	+	+	+	+	+	+	+	+	+
24F021	-	+	+	+	+	-	+	+	+	+	+	+	+	-	+	+	-	-	+	-	-	-	+	+	+	+	+	+	+	+	+	+	+	-	+	+	-	+	-	-	+	+	+	+	+	+	+	+	+
24F022	-	+	+	+	+	-	+	+	+	+	+	+	+	-	+	+	-	-	+	-	+	-	+	+	+	+	+	+	+	+	+	+	+	-	+	+	-	-	-	-	+	+	+	+	+	+	+	+	+
24F023	-	+	+	+	+	-	+	+	+	+	+	+	+	-	+	+	-	-	+	-	+	-	+	+	+	+	+	+	+	+	+	+	+	-	+	+	+	+	-	-	+	+	+	+	+	+	+	+	+
24F024	-	+	+	+	+	-	+	+	+	+	+	+	+	-	+	+	-	-	+	-	+	-	+	+	+	+	+	+	+	+	+	+	+	-	+	+	-	+	-	-	+	+	-	+	+	+	+	+	+
24F025	-	+	+	+	+	-	+	+	+	+	+	+	+	-	+	+	+	-	+	-	-	-	+	+	+	+	+	+	+	+	+	+	+	-	-	+	-	-	-	-	+	+	+	+	+	+	+	+	+
24SAL031	-	+	+	+	+	-	+	+	+	+	+	+	+	+	-	+	-	-	+	-	+	-	+	+	+	+	+	+	+	+	+	+	+	-	+	+	-	+	-	-	+	+	+	+	+	+	+	+	+
24SAL032	-	+	+	+	+	-	+	+	+	+	+	+	+	-	+	+	-	-	+	-	+	-	+	+	+	+	+	+	+	+	+	+	+	-	+	+	-	-	-	-	+	+	+	+	+	+	+	+	+
24SAL033	-	+	+	+	+	-	+	+	+	+	+	+	+	-	+	+	-	-	+	-	+	-	+	+	+	+	+	+	+	+	+	+	+	-	+	+	+	+	-	-	+	+	+	+	+	+	+	+	+
24SAL034	-	+	+	+	+	-	+	+	+	+	+	+	+	-	+	+	-	-	+	-	+	-	+	+	+	+	+	+	+	+	+	+	+	-	+	+	+	+	-	-	+	+	+	+	+	+	+	+	+
24SAL035	-	+	+	+	+	-	+	+	+	+	+	+	+	-	+	+	-	-	+	-	+	-	+	+	+	+	+	+	+	+	+	+	+	-	+	+	-	+	-	-	+	+	+	+	+	+	+	+	+
24SAL043	-	+	+	-	+	+	+	+	+	+	+	+	+	-	+	+	-	-	+	-	+	-	+	+	+	+	+	+	+	+	+	+	+	-	+	+	-	-	-	-	+	+	+	+	+	+	+	+	+
24SAL044	+	+	+	+	+	-	+	+	+	+	+	+	+	-	+	+	+	+	+	+	+	+	+	+	+	+	+	+	+	+	+	+	+	-	+	+	-	-	-	-	+	+	+	+	+	+	+	+	+
ZQGY20SAL04	-	+	+	+	+	-	+	+	+	+	+	+	+	-	+	+	-	-	+	-	+	-	+	+	+	+	+	+	+	+	+	+	+	-	+	+	+	+	-	-	+	+	+	+	+	+	+	+	+
ZQGY20SAL12	-	+	+	+	+	-	+	+	+	+	+	+	+	-	+	+	-	-	+	-	+	-	+	+	+	+	+	+	+	+	+	+	+	-	+	+	+	+	-	-	+	+	+	+	+	+	+	+	+
ZQGY20SAL32	-	+	+	+	+	-	+	+	+	+	+	+	+	-	+	+	-	-	+	-	+	-	+	+	+	+	+	+	+	+	+	+	+	-	+	+	+	+	-	-	+	+	+	+	+	+	+	+	+
ZQGY20SAL34	-	+	+	+	+	-	+	+	+	+	+	+	+	-	+	+	-	-	+	-	+	-	+	+	+	+	+	+	+	+	+	+	+	-	+	+	+	+	-	-	+	+	+	+	+	+	+	+	+
ZQGY20SAL35	-	+	+	+	+	-	+	+	+	+	+	+	+	-	+	+	-	-	+	-	+	-	+	+	+	+	+	+	+	+	+	+	+	-	+	+	+	+	-	-	+	+	+	+	+	+	+	+	+
ZQGY20SAL36	-	+	+	+	+	-	+	+	+	+	+	+	+	-	+	+	-	-	+	-	+	-	+	+	+	+	+	+	+	+	+	+	+	-	+	+	+	+	-	-	+	+	+	+	+	+	+	+	+
Note: In the table, "+" represents that the strain carries the virulence gene, and "-" represents that the strain does not carry the virulence gene.
[truncated: 182 more columns]

## Sheet: Sheet1
Gene	计数
csgA	384
csgB	384
csgE	384
csgF	384
csgG	384
fimI	384
fimW	384
fur	384
gndA	384
invB	384
invE	384
invF	384
invI	384
phoP	384
pmrA	384
rcsB	384
rpoS	384
sicA	384
sipB/sspB	384
sopE2	384
spaQ	384
spaR	384
spiC/ssaB	384
sprB	384
ssaD	384
ssaE	384
ssaK	384
ssaM	384
ssaN	384
ssaS	384
ssaX	384
sscB	384
sseE	384
steC	384
acrB	383
csgD	383
entB	383
fimA	383
fimC	383
fimF	383
fimH	383
fimY	383
fimZ	383
hilA	383
invA	383
invG	383
invH	383
invJ	383
mgtC	383
ompA	383
orgA/sctK	383
orgB/SctL	383
phoQ	383
pmrB	383
prgH	383
prgI	383
prgJ	383
prgK	383
sicP	383
sipC/sspC	383
spaP	383
spaS	383
ssaG	383
ssaH	383
ssaI	383
ssaL	383
ssaO	383
ssaQ	383
ssaR	383
ssaU	383
ssaV	383
sscA	383
sseA	383
sseB	383
sseC	383
sseD	383
sseL	383
ssrB	383
steD	383
csgC	382
fimD	382
iacP	382
iagB	382
ibeC	382
invC/sctN	382
mgtB	382
orgC	382
pagN	382
sifB	382
sipA/sspA	382
sipD	382
slrP	382
sopB/sigD	382
sopD	382
spaO/sctQ	382
ssaC	382
ssaJ	382
ssaP	382
ssaT	382
sseF	382
sseG	382
ssrA	382
steA	382
sifA	381
sinH	381
sopA	381
sptP	381
sseJ	381
espO1-1	380
hilC	380
hilD	380
pipB	380
mig-14	379
misL	379
avrA	377
fepG	375
sopD2	374
galF	373
bapA	371
steB	369
allB	368
pipB2	364
lpfB	349
lpfE	349
lpfA	348
entA	347
lpfC	347
siiE	343
sseK1	342
tlde1	342
STM0266	339
ratB	327
lpfD	324
STM0271	316
fepC	314
STM0276	307
tssJ	294
vgrG	293
tssK	292
STM0273	288
STM0269	287
STM0274	287
STM0267	286
STM0270	286
STM0278	286
STM0283	286
STM0287	286
tae4	286
STM0282	285
STM0268	282
STM0272	282
STM0286	279
STM0285	278
sodCI	277
STM0284	277
sseI/srfH	276
gtgE	275
STM0275	275
srfJ	269
sseK2	265
sspH2	257
STM0279	250
STM0290	245
gogB	173
steE/sarA	157
shdA	128
mig-5	71
spvB	71
spvC	71
spvD	71
pefA	70
pefB	70
pefC	70
pefD	70
tssM	67
rck	65
cdtB	22
pltA	22
pltB	20
pltC	19
east1	7
entE	7
hcp2/tssD2	6
tssL	6
vgrG/tssI	6
sspH1	5
iucA	3
iucB	3
iucC	3
iucD	3
iutA	3
pilK	2
pilM	2
pilN	2
pilO	2
pilP	2
pilQ	2
pilR	2
pilS	2
pilT	2
pilU	2
pilV	2
tcpC	2
tviA	2
tviB	2
tviC	2
tviD	2
tviE	2
vexA	2
vexB	2
vexC	2
vexD	2
vexE	2
acrA	1
entS	1
fepA	1
fepD	1
fyuA/psn	1
hcp/tssD	1
irp1	1
irp2	1
papB	1
papI	1
ybtA	1
ybtE	1
ybtP	1
ybtQ	1
ybtS	1
ybtT	1
ybtU	1
ybtX	1
